# Supplementary material for: Deciphering the Infectious Process of Colletotrichum lupini in Lupin through Transcriptomic and Proteomic Analysis
Source: Microorganisms. 2020 Oct 21;8(10):1621. doi: 10.3390/microorganisms8101621 (PMC7589765; doi:10.3390/microorganisms8101621)
Supplement: Supplementary file 1 [file microorganisms-08-01621-s001.zip]

Archive with 3 entries (3 files):
- Table S1.docx
- table S2.xlsx
- table S3.xlsx
