# Supplementary material for: Deciphering the Infectious Process of Colletotrichum lupini in Lupin through Transcriptomic and Proteomic Analysis
Source: Microorganisms. 2020 Oct 21;8(10):1621. doi: 10.3390/microorganisms8101621 (PMC7589765; doi:10.3390/microorganisms8101621)
Supplement: Supplementary file 1 [file microorganisms-08-01621-s001.zip › table S2.xlsx]

## Sheet: Tab. S2
Tab. S2: Log10 abundance of the 368 proteins. Abundance of proteins written in red have a p-value > 0.01 (64 proteins) and those written in green have a p-value < 0.01 (304 proteins). R1-4 corresponds to the number of the replicate
Gene_ID	R1_36hpi	R2_36hpi	R3_36hpi	R4_36hpi	R1_60hpi	R2_60hpi	R3_60hpi	R4_60hpi	R1_72hpi	R2_72hpi	R3_72hpi	R4_72hpi	R1_84hpi	R2_84hpi	R3_84hpi	R4_84hpi	R1_96hpi	R2_96hpi	R3_96hpi	pval_cond	padj_cond
CLUP02_00079	NA	6.45855037988035	6.15579239548529	6.87820057525189	NA	6.41610981066972	6.67839077100073	6.70541144669261	NA	6.35674015914311	5.29982032892782	6.74462573692155	NA	6.18479026126448	6.82766376062622	6.73657467294728	7.05945142849428	7.32087785055989	6.87721118478402	0.17789148129495	0.188115129645234
CLUP02_00184	NA	6.60565419958985	5.42468266195459	6.54912635081286	NA	5.88263990856821	NA	6.11173783828876	5.01870343042221	6.3934989125666	6.20390074074939	6.23144168325455	5.74286941504689	6.55879770795952	6.76727014933226	6.80889403776479	7.06143149286819	7.2546470851926	7.17741557418033	0.0769013910082978	0.083726958257555
CLUP02_00267	6.65739569662493	6.82453971451711	6.94476269485685	NA	6.60835738958803	6.80981398123669	6.95045566227222	6.74416972373365	6.78673707340729	6.87386190568418	6.95751101541263	6.81196910464464	7.01562735277027	7.1489246875649	7.03082050819725	7.13312973423263	7.50157653151623	7.68378553580114	7.52126739982899	2.15560933413832e-06	7.02003747754779e-06
CLUP02_00268	6.23248616132952	5.64746653381946	5.93927226248584	NA	6.04650612126473	5.8074649135085	5.2092183846784	NA	6.12680081409511	6.33554670594648	5.94083205089738	5.41583943613669	6.01885680570455	6.09766166740841	6.53930819760066	6.47873270332668	7.38991155510142	7.5538019756804	7.2300068840641	0.000256240275655586	0.000442706203949558
CLUP02_00292	6.18292445419214	NA	6.19595731282438	6.02000812354819	6.49848843732096	5.97354913178421	6.4855824697502	6.61499950266927	6.09737029155095	6.25926024078245	6.30467109906357	6.21554188700144	6.6768087888988	6.97509142369346	6.90287908128707	6.01699764449146	7.22540833789139	7.43592694288899	7.35430000041894	0.000429510462118914	0.000687216739390262
CLUP02_00301	6.0705176658699	6.84272967408427	6.41497763395366	6.81891138431093	6.07912698004698	6.65593031523296	6.70928348102563	6.36467977455901	6.1802427005021	6.96989162778407	6.53920385122201	6.96935000315064	5.88074352194966	5.93778018497731	6.87531935541825	6.88813337131606	6.39051531432657	7.02158110209372	6.63254253533608	0.826985173468097	0.826985173468097
CLUP02_00360	6.51570114024556	6.66921712923203	6.74788683815912	6.71321984845053	6.51121912274477	6.78130803457234	6.86675575148719	6.74887501630623	6.72632306207547	6.72279630847064	6.80277446037833	6.86012583524092	6.80967536964847	7.0859085429669	7.05812220489172	7.03750594792725	7.43499877224292	7.53279386750734	7.47472039445383	8.93431076901348e-07	3.57372430760539e-06
CLUP02_00391	6.22740974582032	5.89436824500984	6.47775816286125	6.41972722228964	6.8380599156719	6.2577214655909	6.10591123431317	5.73110477954465	6.98016723089311	6.11726425188337	6.47505045181159	6.40779389648773	6.90673731547366	6.81725761384576	6.75799025498465	6.38403468991249	7.4937252993312	7.324379689636	7.12527502032267	0.00405910760872323	0.00515086758624189
CLUP02_00403	6.79460338971424	7.07211836249084	6.98493371908769	7.20722023506074	6.95587533449382	6.80026051673122	6.9752795892504	7.16463958863568	6.62382273088937	7.33309475071757	7.03726967836201	7.15269084666203	7.13684262614991	7.23416828817098	7.41663703023955	7.30929084459852	7.75115508488033	7.98674838901129	7.80733676921967	0.000183530325664974	0.000339392763038745
CLUP02_00408	5.86548262515869	NA	6.16770128963913	6.42943531134507	6.36632480871881	NA	NA	6.39628908184556	6.48418984247801	6.47386249079249	6.46533372523181	NA	6.90568308333142	6.61575739698691	NA	NA	7.30752038916402	7.41591622795781	7.36590773854074	0.000157862239717094	0.000293400526342881
CLUP02_00411	8.17135379449273	8.14635056278442	8.13361775302586	7.93231933137685	8.12782069421168	8.09163521235995	8.15128462274379	8.26798437287826	8.11537806704914	8.49496883096572	8.31772192484216	8.39341725512609	8.24999266875985	8.50380356953309	8.63847296140795	8.5677575907922	9.04624203817358	9.20364443874003	8.99211010114347	1.06873125835043e-06	4.01319492931592e-06
CLUP02_00441	6.52950197964033	6.04226730892803	6.50009343003118	5.97459792477824	NA	6.25311302914608	NA	NA	5.70439496488054	7.05982343923233	6.75162180173364	6.60433914184036	6.86654232001539	7.26115457271072	7.39530186723042	7.33197912336727	7.92656886463041	8.10256095963529	7.86047291081873	0.00055755486222724	0.00087683841581036
CLUP02_00465	6.65779661657389	6.54671955884182	5.85092890038755	6.74490813629114	6.75677667160723	6.75609005642058	6.67541044197419	6.75605003286743	6.72340396349133	6.97768967143213	6.98829134543306	6.88599450825641	6.79613087745323	7.25316629895197	7.25132561754531	7.19007830040561	7.58133086584894	7.59523738878314	7.54858654602073	0.000157302003516764	0.000293400526342881
CLUP02_00595	6.76819027361758	5.88239095644686	6.43897883014339	NA	6.95969241237347	6.34228548577649	NA	NA	7.09383558236903	7.00202396072565	7.25243032621353	7.12221314569361	7.07048776568433	7.5695352554015	7.78817248002396	7.62871420248907	7.92720261396088	8.20134554842179	8.00035459475091	0.0001879156834143	0.000344044634310758
CLUP02_00596	6.77853967004922	7.85161451806359	6.4887481819074	5.57630294070276	6.95416267600935	6.55386837104545	7.94228719384002	6.08560165749601	7.11822946109554	6.59299555926091	6.87678655773105	6.85179638205015	7.16353869687261	7.49511478987793	7.37219811038801	7.19052935501765	7.73554373609472	7.73897090343421	7.60157960282872	0.202647758911978	0.213069643656022
CLUP02_00629	5.50239660474597	6.32537035142773	5.88652655317759	6.48939238238419	6.64525947098152	6.44633605598011	5.7472646796122	NA	6.9458430498252	7.1121666898482	7.14611668608537	6.78758223530565	7.22010760629548	7.60742853067948	7.674355571697	7.595163964407	8.2371285595886	8.43984716799767	8.2821157736227	2.12760299499023e-06	6.9906955549679e-06
CLUP02_00632	5.92954705940763	6.53390828913159	6.37730930489678	NA	6.00107508052663	6.36120268609663	6.47591876173067	NA	5.34267311523799	5.99311261169821	6.53828045507422	6.6974226299837	6.35563440720882	6.89635623977281	6.976709846261	6.85088864872395	7.52199233478431	7.53777206566833	7.51336681666062	0.00311897823737297	0.00411392111596149
CLUP02_00678	NA	NA	5.81605474374957	6.63196070472882	NA	NA	NA	6.00964129327199	6.77690073368135	6.63770789419439	7.23186580811854	6.95564551252269	7.05414340791508	7.46556043800323	7.60439628266751	7.49954981628569	8.05380946107024	8.1590587174901	8.04337327527669	0.000189751410089943	0.000345685737193559
CLUP02_00684	6.87601860553633	7.22065808472851	7.21085991227513	6.48060934875939	7.1287735787336	7.13595268763469	7.12749846975993	7.18559637015952	7.19189061703333	7.53018341799386	7.73452142932226	7.59651456603832	7.68547897348485	7.82004923876882	7.95656848712181	7.87119260207828	8.42264029839152	8.5735343411491	8.48198576453954	8.32414555585088e-07	3.40365062728125e-06
CLUP02_00708	6.48958135118794	6.54751476152271	7.06303851561062	6.21917239100429	7.28581225366765	7.05506064110091	6.86581950620624	6.90152928828704	7.24389030281442	6.95866369123166	6.71523842876686	6.67329828166883	6.45422954000594	7.26732064278988	6.8749691562084	6.96085678846905	7.85940098875386	8.00253365415057	7.87838519323469	0.000286553474286041	0.000487752525899905
CLUP02_00716	6.76955047373359	6.92830245872835	6.86565949462147	6.83740064561865	6.82063157306266	6.71079573084764	6.81149794439891	6.86880706442543	6.56428808764186	6.56875712690531	7.15480110912919	7.00007215361586	6.81436603686382	7.28477915157906	7.14467818134165	6.93039295745995	7.8057416551129	7.89708153106205	7.88224667954552	9.35826869427549e-06	2.44551118896658e-05
CLUP02_00720	7.49526180340798	7.69025469894374	7.5356280160071	7.50639788200248	7.52942549684849	7.52497055816766	7.60137474869998	7.54624276983168	7.78935520348636	8.00599656918268	8.19842412768165	7.84686815005565	7.88415706375322	8.44295104156731	8.54599291036983	8.44685939792677	9.13948330445171	9.25361347243142	9.16206314117586	2.65858751138603e-08	2.79531486911445e-07
CLUP02_00750	7.33023192175501	6.43588698386716	7.52668541454833	7.57700545476194	7.24687718371913	7.59920218249292	7.30038782384882	6.19938519563938	7.27685524848955	6.82360673439361	7.02421280037855	7.61010414782008	7.38604771190776	7.8569393785563	7.3997475652259	7.35648163660347	7.99662542142882	8.21277994353471	8.01743065301445	0.0586855335564637	0.0646595100262834
CLUP02_00832	6.04911474455967	NA	6.23785884474625	NA	5.41667893315999	6.06337367451685	5.84648503314256	6.42999699200893	6.89743583980528	7.38248383855687	7.4388171720298	7.00434821592911	6.93174048979358	7.76667311501435	7.83197563931858	7.72914758951021	8.37453662875287	8.50892324549489	8.39679054506841	3.44929172238061e-06	1.03198321450086e-05
CLUP02_00836	6.67903433120285	6.81092901212197	6.63646904375373	6.92902430776789	6.73380810437287	6.66439805727094	6.69457437332253	6.84837139610004	6.65191766516238	6.74504839550124	6.84916066711467	6.88415223903342	6.84403727368585	6.83786136951015	6.54721695262855	7.10363137017523	7.21101620486167	7.4594148277747	7.26990985091167	0.000892806417944239	0.00133017312471045
CLUP02_00863	NA	NA	NA	NA	NA	NA	NA	NA	6.55025898261271	7.40848115716514	6.91256938569838	7.1198939219531	NA	7.26249329108028	7.70990228812631	7.6893724050755	8.05833337995142	8.30082166010021	8.14654526663868	0.00293218402289187	0.00388145223174175
CLUP02_00879	5.94301387467573	NA	NA	5.61822554788889	5.74112637157597	NA	5.71431127178264	NA	5.9074545315136	7.09925778790211	6.22643244607328	5.74702685504399	NA	7.0075110345971	6.94901377119955	6.71909677563877	7.25829436717991	7.61251655973987	7.50910048014931	0.00211190179088924	0.00285727889355603
CLUP02_00883	6.98445812840539	6.96008057285068	6.95889769282656	7.12726107235526	7.00974025038676	6.9653450005164	6.79831122769819	6.99988858301666	6.99691258899422	7.26764174296819	7.23925264700068	6.97071148258316	7.25642410653751	7.3359901984905	7.41644203151193	7.22981600290778	7.63018881914103	7.82770754619033	7.49680148254908	1.42148792915054e-05	3.53451052653648e-05
CLUP02_00893	NA	NA	NA	NA	NA	5.54235775748418	NA	NA	6.68562538858241	6.90993676842389	7.35982025043247	6.51361030114588	7.17150851916926	7.4568469874571	7.5832426778085	7.49277836143318	7.79751909256962	7.91136897949709	7.81784564582157	0.000220507190571603	0.000392012783238406
CLUP02_00896	6.80425965741886	6.92552803478992	6.95755739308357	7.02363104400575	6.3627638315135	6.85368504084463	6.83461209700611	6.93252726606631	7.28785099294502	7.01831121459742	7.38650986846333	7.44350789506022	7.41773871768323	7.70160650136912	7.66889184428385	7.55638238318817	8.34761384607091	8.44902833293342	8.33864062746412	3.82453139082264e-08	3.70375671532297e-07
CLUP02_00915	7.04190897685865	6.9324280282826	6.87763759635679	6.902247795898	7.03054863989311	NA	6.94566670783795	6.65665358459471	6.48428146373048	6.70801804789021	7.23226966048908	7.26300942058065	7.00748681423318	6.65667702278839	7.03393194325042	7.08186616108345	7.43465736921627	7.68599972377077	7.3197027352414	0.0376411800814372	0.0421032044679905
CLUP02_00966	5.59162186772958	6.42288117571322	5.72184240893118	6.4140172615742	5.71571115919281	6.47776208254947	6.50585705248297	5.92336832417868	NA	6.29459114894412	6.64672632430904	6.90097516335215	6.54251218031153	6.95507715068415	7.12473111526316	7.15354742905325	7.47606476286571	7.65745274181018	7.49136067702015	0.000372235707805445	0.000608812179877349
CLUP02_00975	NA	6.89256177388517	6.49770062520337	6.99440894588078	NA	6.88809404374518	6.9424483067433	6.62952268744051	6.63021087855883	6.82408891652752	7.05106555130748	7.06258833155949	6.78039268082254	6.95416434575687	6.94032123611107	6.89347629519704	7.15037115694399	8.18360209279603	7.51253784796604	0.0142058471868573	0.0166488909705843
CLUP02_00987	6.86120823524697	7.04260752388494	6.97962773222556	7.21882924036177	6.79875978035825	6.81936076701971	7.2033626376596	7.15663858816756	6.95381657283527	7.4201894858991	7.53643985546381	7.35927588842085	7.32898741663208	7.85042948440626	7.86243509412216	7.8143204790638	8.30101578371624	8.5119515404599	8.37671227534176	2.43286126528107e-06	7.78515604889941e-06
CLUP02_01107	6.77566507422774	6.99958060435991	7.01197125333896	7.02356383482232	7.03932654293359	7.13179122498062	7.13842468483441	7.07345231614471	6.59650968805082	6.57417700481845	6.79800005897757	7.06047492885705	6.87417462709652	7.15353410443275	7.1613897633592	7.13033414736009	7.96140997232689	8.02236950739579	8.02246527474065	1.65228582964403e-07	1.03626412274603e-06
CLUP02_01169	7.1498150227836	7.19092596540248	7.19096787357168	7.17419443102014	7.39899200357196	7.3347254435121	7.35153712213301	7.466749164174	7.51885891984792	7.56031146632658	7.40507831528004	7.39871474497961	7.45426105524731	7.45073182664209	7.38691106147164	7.38843533200178	7.85458722111237	7.88699246315111	7.57540518297572	4.83870890790015e-06	1.35927089931852e-05
CLUP02_01182	5.91297625018668	NA	5.85295409311387	NA	5.78247495525775	6.5764779515252	6.47638531922758	6.44464376266963	7.32548849580558	7.64985436281717	7.64667688811899	7.40425930972384	7.50193104704185	7.77862622604838	8.01691040075698	7.95229520103915	8.45603396646	8.58961419907877	8.38077179833794	7.85529327795237e-08	5.55913062747399e-07
CLUP02_01198	6.8534080759634	7.94340718612962	6.90032106314535	7.86520724809549	6.96364298255764	6.91871724378244	6.41342798028467	7.00595742413869	8.18877206415833	8.32678525632816	8.47614169818593	8.14895116094273	8.39155891419975	8.77421716004923	8.87515648339348	8.74866295027519	9.46742605092218	9.62943965504325	9.40472689860053	2.75962498840801e-07	1.48341003315745e-06
CLUP02_01202	7.32205880834828	7.44317754988869	7.45034584405081	7.37768716108083	NA	7.27234298344006	7.05343536374123	7.22102952347534	6.9890789265343	7.15261696683068	7.49557449428054	6.85781620094002	6.03533031302732	6.17580005395384	7.19774979026981	6.08737242531176	6.89025308889589	7.33377142966706	7.41578000090868	0.00588283320512242	0.00726470677679548
CLUP02_01237	7.99775767655248	8.01679650906196	7.97369777098433	8.01157562636697	7.96162411200453	7.97946023023551	8.04255593800545	8.04039422307213	8.03491377335606	7.94669570121372	8.10385247222364	8.11211328199528	8.07746670639296	8.18660015660834	8.25132239788836	8.2134990765609	8.52634032660494	8.66103425903733	8.55271490573797	2.6415595488821e-08	2.79531486911445e-07
CLUP02_01286	7.05617080927879	6.96549410271732	7.02330973384962	6.9776591214579	7.30523192488501	7.05235059195847	7.01190068239514	7.2958323868911	7.78751554596808	8.22733748265985	8.17180009274663	7.84268689669109	8.11149805109449	8.43536658470718	8.53034663817391	8.45336474173352	9.08805482521578	9.22779014206527	9.0896870933291	1.99701871321568e-10	2.17243968874148e-08
CLUP02_01295	7.19477062254169	8.20977138221357	8.19469999865186	8.15094815583393	7.3689531046448	8.18382151940993	8.11686922095629	8.26155270721095	7.46061043826432	8.24663205818961	8.23905100140206	8.19309932248222	8.26919828766051	7.68490923880775	8.22895273411795	8.20476974305033	8.29366637884751	8.42390749804969	8.39395668177355	0.612079236332682	0.617110024576513
CLUP02_01310	7.61435609384295	6.59709012489225	7.64917458910044	7.75478958998189	6.625065975695	7.41190774679523	7.36949636913325	7.38284038879149	7.67139301242563	7.4684243043472	6.72775626481998	6.84918515413396	7.62966599266576	7.5859366280858	6.42698158394629	7.41954010617692	7.77018265783233	7.91255705022031	7.73242659659744	0.421854189382356	0.431228726924186
CLUP02_01327	6.38812096363255	5.30574368290899	6.33666727020218	NA	6.53872215933583	6.64404928737775	6.36538399515539	6.28015988019714	7.68226782853747	7.83353210258415	8.01997099621813	7.64920960532812	7.89373319717538	8.2507167590908	8.29151688450583	8.20052032716013	8.715590855022	8.74233785231307	8.74241375270377	4.30649332531301e-08	3.86534035052485e-07
CLUP02_01328	7.39900684645167	7.34828145530896	7.47788555219146	7.40947271918148	7.37510040348941	7.29000848489347	7.36156966031417	7.35537545892149	7.55913168246396	7.4967562949015	7.37466996249103	7.35996834027859	7.49020605919446	7.47937779385323	7.42348003381273	7.36573378233293	7.77639242895384	7.82021715344266	7.67920029580161	1.49218343443191e-05	3.68539264342916e-05
CLUP02_01409	7.07420553495093	7.03195912661901	7.12666542933782	6.80994846917031	6.85839857807122	7.14004378711603	6.98242117481489	6.9199783738718	6.79313646988094	6.69091719651709	7.19452561587691	7.14582797403512	7.05970491010821	7.09151400555005	7.20629370251958	7.12996182000814	7.30274022824683	7.34023226507235	7.33559539665751	0.0336202950850744	0.0377203310710591
CLUP02_01435	6.9823651955359	7.01313925549442	7.06232235808501	6.85698016599901	6.99049880291835	7.1446474900057	7.14769685649433	6.92139554788543	7.10743123685533	6.87129770946348	7.26617495969496	7.15633140138102	7.17313547794221	7.46671239599588	7.50685756299278	7.41617855640761	8.04427737039591	8.21628629542391	7.96207115563877	2.37958479244434e-07	1.34721108249157e-06
CLUP02_01465	6.72496318277835	6.7039681759184	6.35813122510657	6.77660052046658	6.69752712169214	6.48860391542485	6.60319816044674	6.41383667207917	6.651232131965	6.95124448154804	6.93376627938902	6.59718892334787	6.89928344155006	7.19588235981402	7.10408513797271	7.30963813711993	7.93252758676846	8.03898572575026	7.89075183103643	1.29711705642977e-07	8.83961253270655e-07
CLUP02_01513	NA	NA	NA	NA	NA	5.78059291963536	NA	NA	7.10333088795858	7.28097539129802	7.63705624747043	7.26121198668664	7.32490763397611	7.73461495055853	7.80773953713963	7.73844910436262	7.94075099622118	7.90681866472283	7.94365786801323	7.381079473003e-05	0.000148428264812301
CLUP02_01520	NA	NA	NA	NA	5.95664246678019	6.43891083971169	NA	5.86954797393054	7.48542176822216	7.67556764465135	7.78633547893661	7.47165722263204	7.65987685515218	7.98603047252466	8.05865073247986	7.99389649297741	8.32833236356585	8.38367069141299	8.3183335866585	2.31976759498358e-07	1.33386636711556e-06
CLUP02_01545	7.60506021730077	7.28052292579846	7.28086833655101	7.38448701440198	7.66596663464706	7.21169779989915	7.29666139663957	7.24436214636957	7.81113641445231	7.60633284535499	7.61920209238152	7.53779758682981	7.75467840684248	7.67105866383131	7.91434349938452	7.63856941437088	8.47258716393205	8.59925929580785	8.41417581063108	7.11900308804299e-07	2.97703765499979e-06
CLUP02_01552	6.01323141542476	6.69265787692406	NA	6.54985276132549	NA	6.31394467417209	5.47720317424269	6.48425179310782	5.79314237247446	6.06089883753811	6.34392810067839	6.42942777925973	6.0597650622492	6.70314987538234	6.46048291010211	6.82904708243733	7.32556526590993	7.4686457661778	7.29935171685571	0.00453222731430384	0.00567299201246195
CLUP02_01560	6.75174538625036	6.67233237698113	7.04305772387017	6.99954223181456	6.84815581037735	6.93386972077173	6.97336331172869	6.89988708999055	6.96389486647256	7.31437953850642	6.18242989857329	6.88581213401579	7.07096516478762	7.05823300628001	7.41369317187755	7.41477899779019	7.92152184181252	7.84172860695551	7.88912772023432	0.000527377041664151	0.000836529100570722
CLUP02_01688	NA	7.19832090919741	7.31232060103268	7.80890803090757	7.19522030895402	7.18137689007578	6.7888688771133	6.86400956279071	7.23792671300969	7.08409267522211	7.43072540043932	7.20740526845444	7.32571834628572	7.68485438702592	7.73644114796605	7.67020528268974	8.25069380149346	8.10667630382054	8.36191753542039	3.89162922854899e-05	8.42423268297664e-05
CLUP02_01848	7.17603256201141	7.12866268883858	6.99338607704191	6.94668004753753	7.00566453479985	7.08942226561615	7.15227978588933	6.82003668783168	6.9847613643893	6.39662900270377	7.00729954563908	7.03467659079672	7.22006757421007	7.24837327410297	7.19331599884111	7.20798420815099	7.5263536524581	7.37840440315094	7.45828287014523	0.00416349407802996	0.00526517464163239
CLUP02_02158	6.24795926493367	6.06717186607928	6.19804389602826	6.18892975406588	6.15007069651432	5.89770669516103	6.22195204340885	6.3654157919678	6.20964766819983	5.81389915633238	6.38895585426711	6.23247939175025	6.53866642844232	6.56258130448641	6.75841832173265	6.61396856293091	7.15276921451031	7.42830783180426	7.30527215264891	1.03611350264222e-06	3.97176842679519e-06
CLUP02_02180	7.1553100153716	7.07822994036707	7.13160365733188	7.15752209920858	7.20618997189067	7.13443137736413	7.3155307183155	7.19081514421397	7.20966613333735	6.93984202966119	7.31943056148284	7.26695843650155	7.35659820332585	7.44807008883071	7.41069417446022	7.39652654057471	7.59678837547389	7.77532562906029	7.63498690989471	2.29781742904807e-05	5.38596696745026e-05
CLUP02_02185	6.75608056902505	6.87562477165559	6.9193923132732	7.06524148781981	6.97069235157574	6.90779168720087	6.82830087160921	7.11552991638138	7.1748181042718	7.56567633459438	7.57491292132583	7.29718293223579	7.33024917855726	7.83065936402344	7.8919544661999	7.78745599802209	8.40576534234622	8.64184508809109	8.48877675915513	6.18757069136551e-08	4.93918683281104e-07
CLUP02_02189	7.19100582977304	7.2709756519743	7.35693044406625	7.10144080450307	7.22403158275665	7.45223881139236	7.09148155749435	7.33389965636364	7.43448072380379	7.57040108947841	7.7343005749415	7.63680296076191	7.41258836479688	7.96253091095157	7.94369949230313	7.93961685100004	8.44729552696886	8.60112779670785	8.46175893908492	6.03086795965908e-07	2.64209453470779e-06
CLUP02_02203	NA	NA	NA	NA	NA	NA	NA	NA	NA	6.56722954245855	6.42621673648363	6.05194496238516	6.28672370565806	6.76220382104448	6.94443517906504	6.79415004057303	7.39329264629997	7.52881535715678	7.40595110868792	0.0021654541798118	0.00291900050611994
CLUP02_02230	7.20494210250451	7.1612711040099	7.15338821311159	6.92439075725133	7.18095065073495	7.16017842749146	7.1878310108064	7.22365324568275	7.2349365771363	7.86830167824991	7.91500130374911	7.62178577840162	7.67861596759417	8.13930108664907	8.20432845665909	8.10573804286413	8.67277615118656	8.54945423090799	8.48416230455876	4.68357345226204e-07	2.20326253765615e-06
CLUP02_02233	NA	NA	NA	6.38612704908135	NA	NA	NA	6.29856370583349	5.91213187240241	6.93634460757011	6.58170161034954	6.29653735159845	6.40810346789106	6.92081228010075	7.0991736042225	6.94614317854997	7.62980216364878	7.71349083182692	7.65308768835813	0.00774192612515165	0.00937180530939411
CLUP02_02341	7.92709692717635	7.87109550684864	9.04237939212669	7.74086042061394	7.85644695544897	7.72954984466742	7.69304964226772	7.936008938401	7.84847748236439	9.32547704330346	7.78023446749823	7.81051310314274	7.87439319715586	9.14841655143845	7.81735110801299	9.14169299111536	9.13711528499101	9.1200258149629	7.73308306512346	0.457978510148585	0.465569314184197
CLUP02_02397	NA	6.55324220899835	6.32242685291014	NA	NA	NA	NA	NA	6.03524502391945	6.88415541450437	6.51735874693539	5.9550176852638	6.49319980587054	7.3132874146067	7.37298178585241	7.28548670635005	7.93929715369423	8.14477904673891	8.00261039076225	0.000826259246399216	0.00123603009217444
CLUP02_02481	6.23006133849152	6.30105354086024	NA	6.32595368901743	6.22380503410424	6.26283239091454	6.31070886983378	6.29182186750302	6.79869115961647	7.15874283262048	6.85363860724153	6.57942018411944	6.75207661136937	7.14072594897292	7.22314664635059	7.09242396840928	7.69401614444452	7.81139085570944	7.64008805685809	1.34212782262918e-07	8.98005524959161e-07
CLUP02_02493	5.98762723168358	NA	NA	NA	6.13887733219995	NA	NA	6.11489476538659	5.88017425687995	6.38159171686033	6.60171744445056	6.32898036189052	6.27771386191518	7.09328208775075	6.93386712380618	7.09929601815334	7.84856355711321	7.97497387354417	7.79111961823063	0.000254051051684633	0.000440994278395966
CLUP02_02519	7.24060211122518	7.14094849214031	7.18382874889143	7.1637582432647	7.30798014375657	7.30161408621913	7.03362310582428	7.23822622297479	7.53954231703923	7.67735466511726	7.62462847705062	7.34637545574057	7.56025233334588	7.84702109766439	7.84651536000112	7.55171091741387	8.00619830997557	8.04199104215111	7.85139993034128	3.71412765805178e-06	1.09343918253044e-05
CLUP02_02577	6.84761686988233	6.41324413573311	6.85995052030584	6.56391955293538	7.03092776887402	NA	6.78411731432322	7.24663451657293	7.26636765624862	7.37077954022466	7.21963073839473	6.66907237765095	7.22757021700025	7.48497906860329	7.32929453392419	7.28896548719866	7.95117049556948	8.09849251597972	7.97673878673146	3.49065362690567e-05	7.60094990947506e-05
CLUP02_02673	NA	NA	5.53438783198245	5.56947866591437	6.22899383070286	6.32860718318461	6.08018024121533	6.338400454042	7.19145992141665	7.52113850855797	7.60664315080753	7.17575411140926	7.48916785929797	7.89383773844109	7.96575847013394	7.82035583649976	8.64668860339739	8.6381583176521	8.5256278464834	4.19403212431055e-10	2.20486260249469e-08
CLUP02_02790	6.7674077203425	6.93034455556428	6.77940134758479	6.79474967970003	5.95506418040127	6.79728810742036	6.8858039695974	6.71635856149835	6.16858738512367	6.83675278136527	6.89012870168081	7.08721250482246	NA	6.26472705639136	6.6065443949354	7.02029477758039	7.18425252365764	7.6454693327069	7.1963650920766	0.0884504774184544	0.0954538876539332
CLUP02_02900	5.8908187611774	6.3452232166721	6.20527432923772	5.88411128132708	6.2310382940291	6.91564765427813	6.85163457164827	6.95037469352193	7.42548760806256	8.00916489554672	8.04020691579932	7.86378005623328	7.78898829796372	8.40525860014595	8.47066039109725	8.32340976689486	8.65721113785047	8.87055392351408	8.7060348743244	1.43753697484874e-08	2.11605442697735e-07
CLUP02_02978	NA	NA	NA	6.45316210952433	NA	NA	5.50388527438615	NA	NA	6.50520539841341	6.78374649280002	6.69040238379394	6.25601010470386	6.8757546126189	7.18617691923997	7.17594307872111	7.52548553467194	7.75115086723985	7.63185815132553	0.00404280650276146	0.0051479335398485
CLUP02_02988	5.63514907900823	5.91537758762072	5.78398135429587	6.24692324636632	6.2956341521648	6.30697022714951	6.03845943473772	6.4607530606909	7.54486035820516	7.74722772236011	7.8468640913311	7.52886339579672	7.91346415796853	8.14253217531308	8.17825741852747	8.07899956081073	8.53458333701291	8.74278065908412	8.64324939517242	1.30148427389583e-11	4.78946212793667e-09
CLUP02_02989	5.23782156611683	6.74552882604213	6.69358700006481	6.31503874823808	NA	6.70147268167213	6.59995434815867	6.60703405642655	7.34778846189068	7.71257196709942	7.74617297566848	7.60068844311173	7.36328451796647	7.74398395189298	8.1476315329025	8.0486699636661	8.23491595517809	8.42141257486545	8.28033408033516	4.42396592075319e-05	9.356433671478e-05
CLUP02_03083	5.78478609255452	5.10888554534228	5.64928331501242	5.42273787406368	5.55227662559986	NA	NA	NA	5.92917260219572	5.99455943636806	6.22155739001989	6.03500996277832	6.34590490680894	6.60025185624548	6.71199658624938	6.64151790690905	7.64599764634367	7.43930549658249	7.29455557574584	7.00561471150102e-07	2.9632944986579e-06
CLUP02_03117	NA	NA	NA	NA	NA	5.44162510053762	5.55085455361486	NA	6.92857341911337	7.38568772343697	7.32788377393753	6.82056262853048	7.23391456857521	7.6833862631589	7.80836737616965	7.67594965038791	8.40308805761438	8.50674112171318	8.37224966337273	1.24839049743475e-06	4.46582104831712e-06
CLUP02_03186	6.13143881674219	6.54505515585103	6.57169690271246	6.75445038891576	6.68725417811513	6.70930238675068	6.54358160169963	6.86280439721595	7.30376059987434	7.73119996290918	7.7327147890557	7.50413315345954	7.72108928597054	8.08558044384505	8.17627585972848	8.07723107493189	8.75766551929953	8.94173979951507	8.77087401078199	1.17124569422406e-09	3.60853464169347e-08
CLUP02_03211	6.20923023729717	6.35294026297276	6.11472025799999	6.19347363385288	NA	NA	6.1713687259313	6.17456474155703	6.61695654917136	6.66483814503484	7.06699355549125	6.67255684531633	6.99277324154712	7.47594667648467	7.5535237399012	7.45812153277056	8.19222159478412	8.29950026534411	8.17974568224871	2.24409696632577e-08	2.5025081321451e-07
CLUP02_03247	6.70405713361616	6.16092679647255	6.48328601333888	6.45270626031366	6.75372428990493	6.75417890557398	5.96540870372777	7.04555058349038	6.96891598378613	7.34605084925292	7.40877682693224	6.72268769061564	7.23813056684545	7.70630174424911	7.86203359496338	7.68242125238514	8.4202030421585	8.55077447356188	8.3809123365754	4.41548810192088e-06	1.27944852087156e-05
CLUP02_03284	NA	6.47121600642633	6.453592985598	6.48885209371209	6.05022891931708	6.31584109207654	6.30823515311311	6.70206429019493	6.04011448301622	6.21096114187831	6.95206725417722	6.27974938040309	6.67457942511252	7.25817705988649	7.53139232295829	7.48931003687385	7.91614374728326	7.99561085732594	7.98582461554615	2.6867337246778e-05	6.10319759679896e-05
CLUP02_03339	6.10092076680189	NA	5.99299999895632	5.99554597422115	6.52039099770677	6.63870818016713	6.48901234727055	6.80187366383043	7.52501161926086	7.8074944743533	7.66928976354655	7.3885974328546	7.67083441897056	7.9128167766769	8.08943209567763	7.96947153359647	8.39844206244233	8.61824658445713	8.5145363240178	1.0359087758821e-10	1.90607214762306e-08
CLUP02_03399	NA	6.94018738104181	7.01392622959181	7.23269843192734	NA	7.0939769009298	NA	6.67098547788042	5.4710656321792	7.18158274058223	7.02249835954836	NA	6.81134339114736	6.95072242160326	7.2038299848828	6.73744390839478	7.33706429331552	7.87695189218013	7.34036692516594	0.244426871850996	0.25553718420786
CLUP02_03401	6.74760538448681	NA	NA	NA	NA	NA	NA	NA	7.37676723949285	7.63534061073868	7.90547845823658	7.60022820541872	7.51352747475882	7.94861536335493	8.20570550725314	8.12994372096813	8.63153700157037	8.69319153639063	8.6380707010328	0.000404802738277644	0.000655441453842811
CLUP02_03498	6.66298554880312	6.90991017228751	6.1808968202579	6.76256131622531	6.59374991611729	6.87066723109004	6.92225412115949	7.05282720252583	6.35320156926913	5.80761512197663	6.68252276395481	6.94820903781187	6.88367238168188	7.09681752879534	7.18029380621221	7.12441160210094	7.57264300974392	7.56454528260739	7.63219597279271	0.00156898667225755	0.00221221109345125
CLUP02_03508	6.68339259831114	6.63001192275517	6.289622720697	6.68486374943235	NA	NA	6.93218112735711	NA	6.05313682302619	6.47111963065445	6.89619905992569	6.41982789847076	6.39399941678506	6.91992236280307	7.1716773778088	7.13945698086473	7.5648140050301	7.62181197327873	7.65937760317052	0.00208871720724885	0.00284684419358362
CLUP02_03559	NA	5.67939628350724	6.22481151376763	NA	NA	5.89108795650448	NA	5.92063231995587	7.28437773356399	7.09150049464312	7.5187000252719	6.94566039572819	7.26669375212035	7.63295910449872	7.71749358233365	7.66843054988564	7.95483739036444	8.04320032943235	7.98867444725927	1.81321559182699e-06	6.1783642388179e-06
CLUP02_03574	7.77834050965512	6.42248765300822	6.04951742295235	6.30711015702565	6.53656885309371	6.72524896297831	6.46969383098902	6.6126906201731	7.61736256278588	7.83959531989183	7.74143864578343	7.59425905872338	7.72084015383592	8.06996155725742	8.19317416382436	8.11939172221486	8.55469950633618	8.71843785259036	8.56613392162067	1.3409551595459e-05	3.37657718942652e-05
CLUP02_03575	7.81382166633341	5.95699423312302	6.60843134570682	5.87964716058025	NA	NA	7.49193817896935	NA	6.47110752861818	6.79208831690764	6.9447105351225	7.1994881625146	6.92193545335894	7.52362068410086	7.54622704678855	7.47204158549357	8.15095287246224	8.3450605909796	8.12513768151229	0.0158985716441839	0.0183983470599361
CLUP02_03624	7.54707783535384	7.52606375681656	7.4176242075473	7.28629037616547	7.33360667608885	7.6484993294234	7.70055218363503	7.49316226854833	7.65668408279465	6.93674398845765	7.74582887386946	7.73986590488612	7.72235030720335	7.75920687300941	7.82141598862769	7.71191341402665	7.91292946075012	8.29697384347505	8.0211714793328	0.0144377071554954	0.0168669086768962
CLUP02_03680	NA	NA	NA	NA	NA	NA	NA	NA	NA	NA	6.14605234717781	NA	6.17566457132385	6.34516485215387	6.61621966638584	6.5293039923362	6.96986484922704	7.05820835156604	7.03281871501936	0.00510151884783003	0.00632107385859074
CLUP02_03683	7.28425702361114	7.65234046223468	7.73956715073284	7.54731989619659	6.64311854660606	7.69186824811113	7.73015213455902	7.76224405303728	7.86517554832892	7.95487712395529	7.95702279764771	7.82637485801264	7.63926923428653	7.90071643130694	8.10896802153726	8.11405524455934	8.54474278778806	8.70941860708739	8.58339615889605	0.00129875258480575	0.00184533185794795
CLUP02_03762	6.36216510586572	6.33666675052032	5.8202950992713	6.54511578842369	6.34030556819729	6.27265025119197	6.33635682961715	6.22178379345015	6.19263575068521	6.35458553511723	6.50462998713055	6.20660934383864	6.23011279641196	6.70408236601726	6.7814348081264	6.80203204353081	7.31675333006231	7.41522273214244	7.33562930966513	3.38581439197002e-05	7.41654581098194e-05
CLUP02_03783	8.08898460072256	8.09455861542208	7.84563191270331	8.10226830576039	8.1277673050811	8.12257525855653	8.31354533705067	8.04244979973033	8.13057314812255	8.24985598586185	8.39396132060128	8.1290037112027	8.48658393965095	8.59368666164994	8.64211253434854	8.51552317513759	9.07594907184529	9.13092955212317	9.07843944168217	1.68286792447153e-08	2.27650036348428e-07
CLUP02_03833	6.67239156257545	7.17785052549883	NA	7.12061062978451	7.0429519689804	7.01693923524422	7.03374244339901	7.1639786750972	6.58686920956574	7.15308294913336	7.23455397931361	7.2130768469289	6.85427655828415	7.03654194304107	7.29298574886564	7.34681155630485	7.68807905844961	7.79814212328202	7.73858815417211	0.00493300568246775	0.00613292598360855
CLUP02_03868	7.34619516699277	7.3030895180438	7.37914013056747	7.35795393246545	7.31919485319056	7.262867440207	7.22049130790046	7.36093047188236	7.32821467273345	7.26205777378468	7.32890054126005	7.38082308456156	7.1668638168341	7.36281085761587	7.26677499993135	7.29433947913791	7.68009638413915	7.75468984334859	7.64807825116344	1.3045426716439e-06	4.61607406889378e-06
CLUP02_03996	5.85188692168953	NA	NA	NA	6.50059649086812	6.1397243585048	NA	6.12083580070788	6.68141854193465	6.69384857034143	6.84980198041054	6.64106054579182	6.90538874509443	7.21959531045814	7.18448792532564	7.06826230079446	7.71676006769679	7.87008872757781	7.69183298400255	5.11295046407136e-07	2.35195721347283e-06
CLUP02_04010	6.66632335402077	6.72689573555997	6.40203667533727	6.99618889682797	6.57166660544693	6.85213977944082	6.54148245178483	5.9686480015557	7.20886320411455	7.76042379451888	7.42611869947865	7.3039821385686	7.44288884123936	7.82571706449983	7.91561759733814	7.79448720201177	8.33597871963364	8.5716288663139	8.33437408470377	5.80255858323679e-07	2.60407507150139e-06
CLUP02_04112	NA	6.37249184386156	6.63631469711094	6.90339703681644	NA	6.79599603049177	6.59997519086493	6.70565044634995	6.37833122401877	6.98584795770334	7.01020487291265	6.7943159739265	7.16811308872021	7.70633218051385	7.6415158504123	7.46946853673919	8.07083008111893	8.42558267124324	8.31927914906364	5.16115094678476e-06	1.43886632455817e-05
CLUP02_04164	5.72885910376239	5.2056530815299	6.24478560493975	NA	5.78878596844944	5.60918147521839	5.73437930546316	6.03686967405258	5.45135487395824	5.87849006393132	6.0733839243589	6.25115268475526	6.53493525536609	6.78942722951924	6.59667288057202	6.48703869672111	7.44076614437672	7.43622395487767	7.29439635644306	1.83670162028224e-05	4.41768755728015e-05
CLUP02_04218	NA	NA	NA	6.13311364293748	NA	NA	NA	6.2567775526612	NA	NA	6.64039673667375	6.52579609029986	6.59679820054048	7.0157018483501	7.15520690611215	6.97647608070182	7.66372230557561	7.88822643082701	7.70030386513377	0.000756695793654908	0.00113658796761227
CLUP02_04226	NA	NA	NA	NA	NA	NA	NA	NA	NA	7.09271209096765	6.90421161811865	6.7292289632908	6.94060572200261	7.74210529996834	7.91909411969149	7.63412476721271	8.60829083402247	8.76373794365269	8.61982698969571	0.000557514716588233	0.00087683841581036
CLUP02_04269	NA	NA	NA	NA	6.15000658080261	6.55421683695496	6.09435713653541	6.37647181031897	7.39626327145943	7.94043888255961	7.86071596933476	7.4487312749641	7.84166467308098	8.26595514068692	8.34878358380835	8.08567570254601	8.82877432868878	8.9728727199042	8.85989839021077	5.35773025618325e-08	4.4810107597169e-07
CLUP02_04434	7.06713934804899	6.98091074634293	6.77420755945432	6.95085050417257	7.11741512247098	7.14707590621817	7.1252978037656	6.98808530540902	6.31388211107765	6.75702725606905	7.35351390860913	7.17839621511873	7.05464808702228	7.35015736374431	7.59056650170223	7.37768474299109	7.98877292105294	8.11578254044105	8.00058406005539	0.000242844561743152	0.000423539330433554
CLUP02_04497	5.43458165341469	6.25670866080612	6.50803114092913	6.75990747722531	6.30208179085964	6.31175964313612	6.77131297842025	6.82336079447458	6.1905702427943	7.09988169678367	6.89138836161435	6.81770903260582	6.36049940052202	6.72709118775881	7.1456223504844	6.83668816795891	7.39121685435608	7.50182494183706	7.33692667583468	0.018071812956793	0.0207178416451708
CLUP02_04562	NA	6.09235082699236	NA	6.31830339826508	6.88954020074937	6.54370720130886	5.910814949765	6.35944556530444	NA	6.00762920087804	7.02663523166743	NA	7.10371872923179	7.31412190690025	7.45557063899569	7.32151605540111	7.96958189662285	8.12339945237195	8.02788457882324	0.000330631075678566	0.000553055617498692
CLUP02_04640	7.07558313389656	6.83983228271562	7.00314216140446	6.81418037439937	7.05065520085069	7.06072178610586	7.0105352964184	7.06511840951033	7.15004196222431	6.44390254902494	7.0057675052941	7.05999282016183	6.87890728410839	7.00601208235245	6.69020419783347	7.02786619053138	7.23865214157146	7.29004624994061	7.37354017081606	0.059525362139345	0.0651944442478541
CLUP02_04723	6.584162481601	6.45460026375041	6.31228192478639	5.97245811601804	6.79167887981828	6.56461852242348	6.3229321855175	6.52586727021318	6.87778021143847	7.2868953011496	7.26852830882534	7.00579163772877	7.29956868345617	7.68642987674223	7.62143494251743	7.4049505392516	8.14989233658713	8.3321435558054	8.08484953540005	5.33724718151778e-08	4.4810107597169e-07
CLUP02_05057	6.99497573366062	7.0077028612724	7.09942818495609	6.9829207575446	6.82214416610753	6.24839490704077	7.07889349250836	7.11509254177457	6.97886097953204	6.81610716862216	6.71980668845348	7.03599634897164	6.3645396174057	6.79626798684814	7.09239199434737	7.20193931104623	7.71821148352656	7.89379325243413	7.70906730335572	0.00235525128012938	0.00316325719375041
CLUP02_05161	8.06680227742887	8.14949458220745	8.07523864145844	8.09524430622561	8.1170851885504	8.20458461692211	8.23785340922985	8.1456040583633	8.18082609897893	8.06692172839323	8.37700651726275	8.36912488526552	8.31322207298673	8.58530321848246	8.65616387434958	8.57428426350083	9.03742621361674	9.09425626381994	9.0718125442271	5.1874648665747e-08	4.4810107597169e-07
CLUP02_05162	6.48114426598386	6.0846378652316	5.63395967905073	NA	6.50449467203836	NA	NA	NA	6.7668789668214	6.67437398759347	6.30526752724128	5.87163522231925	6.60888614751448	6.96194046279469	6.89979281171346	6.86450057591373	7.49246304070527	7.69882583547268	7.60023741311474	0.00122266304467756	0.00175757812672399
CLUP02_05173	8.07079120745528	8.05388710545565	8.05390215175105	7.14439383331017	8.11425119669487	6.9730016604127	7.16367525411502	8.0591108187258	8.16203268911248	8.17547545364733	7.5238532540772	8.11179143205118	8.1783274969608	7.92425622990398	8.33916986558368	8.27304935826609	8.55041181563212	8.78146781566823	8.68434876811567	0.0263775719191902	0.0297759094057116
CLUP02_05219	6.53434052251614	6.48986787528167	6.42199628149255	6.30931266032865	6.40141335554844	6.39714379015763	6.44773202276991	6.10528820669703	6.48554242203089	NA	6.5193185749392	6.38538034293037	6.72611073270716	6.96386572184093	6.76347504980928	6.84353851191165	7.65225378189807	7.72764897088316	7.55856843751744	7.2517273324226e-09	1.19374972798042e-07
CLUP02_05252	7.61795222969124	7.61716267855306	7.61421944618607	7.66577757261664	7.66330124051918	7.64684570928171	7.69108802864145	7.71462927756885	7.65911650137178	7.75907540026462	7.69902564277874	7.73543165474892	7.68950967017659	7.66497981021798	7.73842917814946	7.72067340925808	7.88695989671669	7.82116693587276	7.79570084341991	5.80036106114369e-05	0.000121280276733004
CLUP02_05255	NA	NA	NA	NA	NA	NA	NA	NA	NA	6.65758598643392	6.83364330602068	6.32907543738637	6.52299226978094	6.94831276919102	7.24444517317871	7.09660670910544	7.6512587681531	8.00246537284047	7.79308892472421	0.00205511679953002	0.0028114609004723
CLUP02_05273	NA	6.79412301577591	5.74716019975835	6.74563734488298	NA	6.61253099626042	6.62826567449953	NA	7.04624287656192	7.34267357612346	7.27119243088647	6.5085750853468	5.94199143170544	7.63157144432193	7.71818438964079	7.58519196583296	8.15195986042859	8.346281439227	8.27397205887047	0.0168937169583799	0.0194886766165636
CLUP02_05327	NA	NA	NA	NA	NA	NA	NA	NA	NA	5.7343152997848	6.05564066305699	NA	NA	6.64505847395978	6.77331084315996	6.48598326506201	7.53386134324555	7.6206360148456	7.41921504976753	0.000202558259225167	0.000365399212719909
CLUP02_05335	6.72149101197846	6.56204604037113	7.17544923214037	NA	7.0580786447054	6.5591468616084	6.1317745231021	6.70970783910345	6.70289689384543	7.02137382153464	7.14229479124415	6.83900656363961	7.24933629162196	6.99878666657039	7.17124202299269	7.28454799004535	7.574231559005	7.85010425780089	7.53392512178916	0.00182994692338341	0.00254120931247205
CLUP02_05392	6.53448069788852	7.17383200711964	6.6346245646206	7.12206114252877	6.76530573855838	7.25819343830016	7.23337985521009	7.26282353495025	7.44098443617751	7.88301782016076	7.98347471225757	7.78370956309737	7.77825324062171	8.29441503198907	8.41029862416702	8.30587630210571	8.96725606186649	9.06684580506145	8.98307652588507	1.93288355924611e-07	1.16606745869274e-06
CLUP02_05417	6.80515412775659	6.92064585041907	6.87022182369713	6.69338282508198	7.07978985957199	6.88328484928408	6.92436825464919	7.04902640713108	6.95620068550285	7.07241839490404	6.96371725251062	6.93572048663634	7.13466872872634	7.35940920098329	7.00546112253085	7.00646984846585	7.68175242423695	7.67502045836311	7.68556854965462	5.24637322775283e-07	2.38353746643585e-06
CLUP02_05434	6.85962934091349	6.85356533971404	6.91733410938772	NA	6.91014278978847	6.8901172331553	NA	6.75118385602318	6.84804442995906	7.76782970680122	7.95049283827933	7.46453135855632	7.88878777026199	8.13440749035262	8.2681997950915	8.19182317570118	8.64740319810188	8.91032327000137	8.753541486979	3.40691733654811e-06	1.02766031135222e-05
CLUP02_05444	6.81047580468185	NA	6.98517835660519	NA	6.8593922082255	NA	NA	6.87267145260138	7.30665917244773	7.04499286163763	7.50895618300427	7.1806856831104	7.34272551510812	7.64554681284228	7.75717012073419	7.67855379085272	8.1411687719787	8.2479391952886	8.14577938737541	1.01407097302199e-05	2.62801491600066e-05
CLUP02_05445	8.04331732305998	7.89999131059879	7.94051913913675	7.82173157178353	7.97606426682284	8.0051049966959	7.91337102505495	7.96539039979051	7.98806686602452	7.68664648698073	7.99247708492514	7.87378585517916	8.05294565707811	8.08624807432667	7.98046156332841	7.8946963248008	7.44657038049375	7.54109878632081	8.02715315336376	0.0896282408660286	0.0964420837388845
CLUP02_05456	6.67841096363938	NA	6.47753561780626	6.64272348643634	6.83761549779623	6.24824490678972	6.54905290173969	6.68684085402796	7.1823335436375	7.34476297826151	7.34687820473034	7.0266831128148	7.25724167775411	7.26901593432823	7.47993402866901	7.19504917931434	7.83418511557752	8.03579203052227	7.89740001448401	4.72982990420749e-07	2.20326253765615e-06
CLUP02_05482	NA	7.08928188179826	7.21047753670109	7.18263996739491	NA	6.92987395147729	6.9371310968645	6.93286819509641	4.97588213568934	7.42114573295092	6.88426709173367	7.13277494003935	5.29380179706529	6.08902823034296	7.12334445930002	7.18859095396201	NA	7.25958296401856	6.96002477749696	0.669513025738311	0.673171566862564
CLUP02_05484	6.15658094398334	5.60571244893462	5.75319572092191	NA	6.12037326798683	6.00772250360674	6.17938315435426	5.67617760632467	6.47756318723149	6.53165920344403	6.33917119134666	6.38005556240869	6.53403551768365	6.98263742577707	6.87337666206704	6.88205161209523	7.44040471186629	7.467627882057	7.46747741302164	3.71660516971531e-07	1.84825770602058e-06
CLUP02_05507	6.20287729262335	6.83650688835722	6.68288412657826	6.47528225171787	6.37453128065155	6.57324135544408	6.80796384924104	6.90561366514557	6.88389328619039	7.07930945371782	6.99028245148411	7.03385018906793	6.95844528110601	7.1392418540808	7.28099846326774	7.23342215258075	7.50120125281508	7.62192052705335	7.53906130607383	3.94203508254034e-05	8.48344392032073e-05
CLUP02_05539	7.39532825923206	7.59797069180466	7.74372497610764	7.21556750451214	7.81473632905601	7.06938627114231	7.66652269351763	7.53640004189411	7.64682866429262	7.7585910901549	7.77681500946421	7.40133704186286	7.55535511727149	8.04657608698379	8.15258444527973	8.02366124802745	8.4021002210704	8.59771575208434	8.60900452882423	0.000309278226910779	0.000522084346344801
CLUP02_05543	6.82580919514136	6.95360400720361	6.60874588582365	7.00225627902269	7.16167659503338	7.02975591448155	7.01899526301194	7.03328793073314	7.6311836138969	7.75331640927616	8.23621149548003	7.46451671728524	7.90341395935623	8.28599831438386	8.4203480148554	8.34269769307115	8.82547622473064	9.00215287903654	8.88641652175443	1.52322304504588e-08	2.15594646375725e-07
CLUP02_05557	7.28004427898119	7.26133647542575	7.16658447347149	6.91643286726763	7.29878929492975	7.30648824389586	7.34009403290151	7.31910435754479	7.47392881006142	7.28549783266087	7.67780377590051	7.50666583200773	7.55940555146841	7.8117477514804	7.79243970146988	7.75253395740929	8.16358720788331	8.24462105078727	8.21478974723295	1.98788236616379e-07	1.17990437217464e-06
CLUP02_05611	6.50544494682062	NA	NA	6.05912685045184	6.30234508131151	5.85206895038017	NA	5.76981506382876	6.9859219325716	7.43059580979787	7.30636457429128	7.23897461133315	7.3858209475352	7.91868197933034	7.9688992204018	7.90184668455568	8.45968423762635	8.67735952959391	8.53160351795807	2.51871318363601e-07	1.40437341148189e-06
CLUP02_05618	6.65763650586005	5.86837199888536	6.35425399886507	6.45752075353369	6.9192716196953	6.15942804337614	6.27037305107215	6.10100334563604	7.26330606584538	7.55093286589651	7.39515763521203	6.97019072728447	7.31994137825645	7.68882779795512	7.73569733964285	7.61238291970343	8.30639748929454	8.39682845782985	8.20590329001164	5.90047200328347e-07	2.61611288820279e-06
CLUP02_05619	6.26982028101402	6.04503423709008	6.45512679110293	6.45704269034093	5.71058504158048	6.87979299935452	6.38500066352541	6.41951435839786	6.26236367855113	6.34928387184166	6.13559655888457	5.63443822560545	6.37424745610328	6.82051498156905	7.05930101166366	6.67008902182835	6.98376264484337	7.25298330396436	7.30587991769043	0.00451197381330199	0.00566691591568305
CLUP02_05687	7.59640556402856	7.60815453319775	7.75123342285716	7.59349328515269	7.48944356933403	7.49493555288719	7.4621591809977	7.62840863725471	7.56130892880416	7.72094261514418	7.53016933959572	7.59271391572503	7.74758625142928	7.78927670621224	7.79693192401768	7.71853897846059	8.13159052963305	8.21344624390975	8.19940001779953	4.10568503712373e-08	3.86534035052485e-07
CLUP02_05693	NA	6.27032612201359	NA	6.78977179369378	5.88968097220473	6.93275532566689	6.24928634568555	NA	6.40478957494309	6.21594482996304	7.03347401120389	6.61102996701231	6.79860678623181	7.36562354907659	7.47523465695977	7.33389033604451	7.90133951667754	8.07350586151151	7.93540715919907	0.000752652287883809	0.00113514771287394
CLUP02_05697	5.9076439849797	6.31504062679645	5.76520560007424	6.50216419831351	5.84610919634302	6.08106231079839	5.85343448778138	NA	NA	6.42726492715483	6.51663817160645	6.45130410308672	6.43498704909611	6.74403297620725	6.84540776140829	6.71879070312707	7.15300065037801	7.3368542540628	7.36852101972811	2.5865750431142e-05	5.91217152711816e-05
CLUP02_05700	6.95269732684608	6.88417228910891	6.9180467632755	6.67108562929498	6.81650786911613	6.82489150294349	6.77223783408961	6.91754057869039	6.83636699365472	6.95799757599914	6.86411846405944	6.75703583322162	6.77551378660129	6.9308329379979	6.98761589611908	6.88304292513159	7.2378935473325	7.30676216941182	7.22073840326479	0.000124465747475624	0.000234889205492459
CLUP02_05705	7.35102410884591	5.88794096925523	6.72695507478543	6.53318809712909	7.33239498896265	7.40174389902696	6.69727649380721	6.57403901339888	6.94017345422446	7.28087597695878	7.28781723208951	7.32035038396441	7.50563690056303	7.65353222811172	7.69065097944503	7.48735412818073	8.2120395732591	8.30986149144475	8.07256879550921	0.000573770063284551	0.000898499503356233
CLUP02_05707	6.52605027456624	6.23596578267663	6.09548566106051	NA	NA	6.24432504951365	6.49492713814066	6.49853974926359	6.30360048170544	6.00351638180327	6.8259155312671	6.13469862007501	6.63816091591676	7.11407869426605	7.08912498711886	7.12567093069987	7.4186923040019	6.93363011136613	7.44283518239724	0.00128563940856429	0.00184091557335276
CLUP02_05708	NA	NA	NA	NA	NA	NA	NA	NA	NA	6.70791859659445	6.8047215658317	6.45767696432682	NA	7.25003584921008	7.24680131080328	7.13016463000285	7.82934017534763	7.9467228557623	7.75379001760948	7.32800847213192e-05	0.000148170720755195
CLUP02_05714	7.53924276365694	7.44389027337947	7.52718552527042	7.4552934199316	7.51639531409508	7.45961793547677	7.4542240218941	7.53896946236284	7.6181631496484	7.68903629274954	7.58052119508435	7.62578494150197	7.58092969878726	7.70948887828656	7.72466136048841	7.63227335481509	8.10885532249606	8.18070526729291	8.08303112882038	1.44449368967546e-09	3.79695484143263e-08
CLUP02_05720	NA	7.74986845257034	7.80532800529472	7.8062828695324	6.27561747684408	7.76433524459466	7.79306645331598	7.84853103030386	NA	8.02173942186363	7.84844460005745	7.89860478826233	7.95042829810556	7.95066517564462	7.88185438041023	7.91926134157322	8.0078353760369	8.0357657265986	7.9428311768827	0.308037694554773	0.320219976260329
CLUP02_05742	8.29652659947587	8.29422843154456	8.15662238556495	8.12280346313845	8.27482590207299	8.14837988635435	8.20517907463537	8.2450342430878	6.68597758383066	8.43952861625784	8.20538356856431	8.19361652460138	8.33604983904442	8.29354590053676	8.22111264174666	8.26005546017013	8.40165758870797	8.43034254946313	8.37192114203636	0.452598650935149	0.461374802061315
CLUP02_05803	7.62001059347491	7.75650683301048	7.87525690019606	7.88984224699737	7.73951885876944	7.83881766932608	7.54463752051151	7.78067044881817	7.9881705781116	8.17283843624115	8.20923134854013	8.020498477743	8.15031299745176	8.53891988266619	8.6253387826788	8.46265159393301	9.01881160610755	9.15353371779964	8.94862292088802	4.2420986226502e-08	3.86534035052485e-07
CLUP02_05825	NA	NA	5.61499035991997	5.15533630058241	NA	5.30706050022094	NA	NA	5.39075813633778	6.80357153593577	6.70584284786472	6.13253697554475	6.52238554369385	7.23197855739013	7.28789606123014	7.13858073023073	7.68452605655059	7.91936935977164	7.72184222711138	0.000966980293484191	0.00142339499200873
CLUP02_05839	NA	7.65117826035597	6.39087949345255	7.8601666702781	6.46628850738524	6.7530554873687	6.1554200505346	5.91886687459061	6.87737932532768	7.27344378151017	7.39596537756531	7.91414699073028	7.36291301262929	7.88100564942608	7.75482925277407	7.59224000270927	8.26888243242168	8.33836809225205	8.21071510592087	0.00070460160710687	0.00107590618844534
CLUP02_05869	7.91945866831811	7.5399319287961	7.87406457562662	7.89438072808225	7.54988357794122	7.52792285679847	7.49312086296995	7.86195425496706	8.1686958257736	8.48186516928216	8.54493533677953	8.26423739562147	8.49446199746401	8.80484849635836	8.90711112653412	8.74562133443631	9.46592811250754	9.6029180938124	9.44003968666692	3.44587358028493e-09	6.67411303970976e-08
CLUP02_05933	6.42348742384748	6.69213883602815	6.60923944344537	6.36865422392798	6.62404199238936	6.58628141580269	6.52383229055797	6.36132722597819	6.82319645722206	NA	7.06222145423823	6.57932718425671	7.03689624192187	7.38999260264907	7.47102603254495	7.30273359901307	8.0994708967379	8.28231853562633	7.9765415908823	7.60987304345196e-08	5.49104564703985e-07
CLUP02_05974	7.96142381289459	7.77232850836995	7.90246351875491	7.69759905708497	7.88647415244151	7.71397564626571	7.73284232087856	7.78097510712494	7.90943811181088	7.73604042381473	7.84688536885138	7.66826155367381	7.90206514829625	7.88512731845815	7.83961833305081	7.82433995550574	7.99880739473514	8.42560274589639	8.2241014536481	0.0016813548367729	0.00236159763332988
CLUP02_05986	7.15116511465806	7.07377113358349	7.07446955668747	6.9202439880065	7.22183371587025	7.11983329093484	7.19197178711152	7.06128477887232	7.43761304115544	7.55084207186523	7.57988311263906	7.41449224986061	7.66475347137722	7.89598964073489	7.98732738894558	7.86010475618464	8.35247415846594	8.64996738949432	8.52401205000622	3.54202123164371e-10	2.17243968874148e-08
CLUP02_05992	NA	NA	NA	NA	NA	NA	NA	NA	6.51113118656885	6.81288185683561	6.53636153216927	5.25044732185956	6.6441083589092	7.06159738440326	7.16293854373567	7.22588623200636	7.54081841090563	7.7609667579339	7.61422414828171	0.0138655374563201	0.0163019737505616
CLUP02_06136	7.10541973271545	7.07718551918019	7.06028014415783	7.09248207176818	7.12290058825521	7.10029407020512	7.14151436647045	7.07973881478841	7.23067962137858	6.32611025372002	7.33943992749666	7.24273969730223	7.32662773744269	7.47060168641738	7.55034447312205	7.51018288578625	7.90762161651343	8.10961664155173	7.96318199237453	0.000407869817744575	0.000655441453842811
CLUP02_06141	7.08416507520563	7.33023962081419	5.6969547027595	7.25732900213627	7.15470007925101	7.3263545869196	NA	7.15518779768791	7.56840524880743	8.1323106654691	8.02609612875825	7.87154070220219	8.02233419665585	8.41683409916085	8.51085840113147	8.41165721823487	9.05369105847964	9.26560744548983	9.14393828139143	4.136013214902e-05	8.79799342823085e-05
CLUP02_06178	6.99237160378812	6.83326135732644	6.8129762523641	7.57088765035748	7.0290621425506	6.79423062253971	6.87692237607705	7.65562086911185	7.15373433364735	6.22759938834845	6.89310449741917	6.76510520835522	6.88239284091403	7.0660622799514	6.92633895369234	6.80531012010047	7.36178275360236	7.22031674401026	7.4811678140499	0.201070544221727	0.212017078147838
CLUP02_06189	7.35020370516917	7.24768278827741	6.34845299207895	7.51014502597161	6.67926491990833	6.97950321201954	6.70558875378079	6.83841940573519	6.89550800909595	7.2126216467526	7.2479825323099	7.28816919624135	6.92321685235499	7.49202697484169	7.60958917882537	7.47980687648749	7.99516607970744	8.29934525483167	8.18128393313307	0.000715598362649771	0.00108818263411205
CLUP02_06200	6.2583936500445	6.75823818446221	6.57457555803606	NA	6.522558823118	6.80044267655147	6.56805619468668	6.1803829888433	6.15339204766525	5.50580899986161	6.78806097861769	6.39868976121659	6.44590626915806	6.2613058780752	6.2730385099673	6.72350766483235	7.27529035125757	7.21242512787527	7.32578097781272	0.0110935763971678	0.0132117673597338
CLUP02_06253	7.14742177710615	7.58872987788219	7.57144948796875	7.08152847167666	7.80937838612248	7.82566378409696	7.9466033830435	7.6953902108023	7.88568727956281	7.6513708609374	7.99452276061961	7.47993674266298	8.04717352299059	8.04975137575822	8.24376798644232	7.9900287394879	8.55327437981176	8.74353855603359	8.64198895128966	4.32601099610975e-06	1.26346987822888e-05
CLUP02_06376	5.9593445133437	6.6296749742971	6.84450196733769	NA	6.47165402072917	6.92483588890446	6.91172535546511	6.88229569232134	6.98996152981922	7.06317434841565	6.07681684213651	7.09322897506413	6.3848040399181	6.98435590297379	7.19959487388469	7.05291072706651	7.4749670934831	7.70057501464005	7.6166044286035	0.0254965920824282	0.0288699873425648
CLUP02_06411	5.5187161450179	NA	NA	6.05482015292621	6.1659235297302	6.14652447943549	NA	6.20055058658918	6.96520727060001	7.31357149184183	7.29588958402112	7.1294629445484	7.31860441265947	7.66618856446766	7.69994906510101	7.60613839433106	8.13731879655814	8.23560936695749	8.07749018603582	3.19671448902729e-08	3.26775258878345e-07
CLUP02_06541	6.76291984927989	6.72438910167568	6.88382142083207	7.0792273627126	6.46003412059102	6.75477191017222	6.85029782360996	6.91095805271924	6.92061352140325	6.79724435035991	7.19101336222702	7.05373033386836	6.61163445928955	7.4306135350961	7.54605940826871	7.44631899198534	7.99185900836644	8.15926777699302	8.00780801445303	7.04489284064139e-05	0.000143392052455583
CLUP02_06565	7.28214079007038	6.61382288155803	6.33571924262603	6.46959560394229	7.12125572103607	7.04339601181882	6.69488373173122	6.65362256862061	7.36054737635571	7.37146127954962	7.39502475546302	6.95511240041296	7.44074638864635	7.39779453319574	7.65673999007963	7.38136446002349	8.07841833893844	8.23139082180286	8.08673077122756	2.71842975453803e-05	6.13731380165641e-05
CLUP02_06717	NA	NA	NA	NA	6.21629288375324	5.66348376128288	NA	NA	5.77863153256087	6.33349952361073	6.07394136430265	5.23181986895572	6.36198702366181	6.75963331443877	6.66608959410983	6.62370930367621	7.35843358108182	7.70202549125343	7.45942264055238	0.000524831327053773	0.000836094927947137
CLUP02_06747	8.51896461733561	6.59548743973724	6.56392020118211	5.91039023002542	8.37136336904315	6.45115899083655	6.16874839189155	6.5244001900074	7.51212482319321	7.91795062136932	8.11432183887123	7.77465379029366	8.0210743261755	8.45419718548253	8.47948945934546	8.31095315127204	8.90968570652334	8.9884427262873	8.84140564439777	0.00712614558637685	0.00865485668576463
CLUP02_06999	NA	5.81848718396428	NA	5.84270187644305	NA	NA	5.46351806512472	NA	NA	6.56343922110279	5.8662679775577	NA	6.63164835450067	7.23754563434968	6.98002487637997	7.00889408795611	7.7372701048475	7.88708010822304	7.36654418589222	0.000619843119846472	0.000966535034336872
CLUP02_07023	NA	NA	NA	6.32894444184879	NA	6.38562679148725	6.57405134133133	NA	6.21133956886485	6.65412645062665	6.97970070455942	6.90122326159533	6.40211798179499	7.29299778271612	7.35793806693278	7.27504056077387	7.83048151522112	7.95966660742721	7.8903009428211	0.00397090744914489	0.00507393729612958
CLUP02_07037	6.83129677324798	7.27018359823624	7.24433840244925	7.21370875152943	6.93025874602778	6.2170190294354	NA	7.23839768793275	7.25522316972824	7.5345441830916	7.60231242504639	7.4242183822021	7.37466039786514	7.90005157031429	7.9193422344384	7.83954964762512	8.28676670533948	8.33541621149413	8.25907349313273	0.000110330986942537	0.000210372037279035
CLUP02_07085	7.20621634474719	7.12387316752225	7.19626829964406	7.09900554695159	7.12085676497768	6.93852350813337	6.72763459053082	6.93516711993483	7.2434278448244	7.15911451231112	7.33085938725148	7.18876651323847	7.26634938538532	7.24421539524348	7.3541802446762	7.36533839021614	7.63754409157031	8.08438346833472	7.74402656391568	5.59377710403585e-06	1.53620147334716e-05
CLUP02_07102	NA	5.8043561834475	NA	NA	NA	6.34957597814615	6.1466554685852	NA	7.09526465471301	6.535154568532	7.47892870568031	7.28465271334964	7.38123292616202	7.93899382965991	7.9161639530055	7.82502906292537	8.06901689737416	8.23445375189316	8.23064563328023	8.48263308746126e-05	0.000166930961293355
CLUP02_07215	8.11648712367253	7.90599086816945	8.0523732575695	7.68412532661671	7.78224375404877	7.87986895672664	7.67320586986437	7.92985534765169	7.87366623621909	8.05562542114693	7.9287465103404	7.82536885509003	8.2069389162066	8.20916618794626	7.90460532637557	7.94107229411998	8.08964118486663	8.17843292917665	8.14051947591983	0.0553548919494775	0.0611729736859091
CLUP02_07312	5.40534285331991	5.66039092494106	NA	NA	NA	5.55401763933748	NA	NA	NA	5.90276490856174	NA	6.04797139495738	5.73932884940944	5.91171035223051	6.50335738335614	6.48250259278957	6.76821599366357	7.16754540357144	6.8641270414114	0.00697870342327618	0.00850385052902528
CLUP02_07479	6.60676727104125	NA	6.76015060213316	6.73234804091546	6.94860992925477	6.97938865523031	6.75450885794229	7.06039547911909	7.85934027402025	8.26319148610272	8.28298638037085	7.84999344813234	8.2854841330707	8.62769978513072	8.54169185714764	8.36443911592746	9.04317738868339	9.33504791141359	9.15819499684924	2.42506053827473e-10	2.17243968874148e-08
CLUP02_07504	6.88710705002267	7.00377331095846	7.07796251170891	NA	6.88888040884885	6.96711961540181	7.00950033227836	7.00599057122005	7.0209461445654	6.86419148986594	7.26306064779803	NA	6.94164360386894	7.33603788369152	7.33857272927844	6.63682525313663	7.67775886950016	7.7708140327583	7.70904727596545	0.00210414856055849	0.00285727889355603
CLUP02_07510	NA	NA	NA	NA	NA	NA	NA	NA	6.07167068246798	5.95100927673503	NA	NA	6.72985345669308	7.33473072046163	7.35314045122859	7.15411632352618	7.82992062464881	7.90888358725525	7.74000850242069	0.000269667344658428	0.000461570152717682
CLUP02_07781	7.21040159511777	7.21698471782044	7.02885109619044	6.81118728857932	7.14902425009732	7.12647609287133	7.21514684046925	7.16655829862883	7.13419515348826	7.51623029446585	7.69107023121453	7.27700796052733	7.76251814065566	8.20996884918946	8.04902181771304	8.12249095765272	8.76041756351228	8.86485331294725	8.6860592430795	1.73211984178152e-08	2.27650036348428e-07
CLUP02_07839	7.09037249254278	7.27090472113918	7.01038661971709	7.1980900630013	7.27957045410537	7.37307070312162	7.35969130149813	7.14383308396788	7.3300109015226	7.24225491344725	7.30735082213297	7.44065071867838	7.31634484413605	7.62104377071385	7.63076257520754	7.60676013356172	7.91479640465497	8.07114852811873	7.98585725899953	1.24136535845885e-06	4.46582104831712e-06
CLUP02_07873	6.60724372376692	6.68607984072012	5.98710028059448	6.82356075505432	6.60746367249635	6.72215964623675	NA	7.02971998688887	6.68564384710457	6.96871505467429	7.10653255491379	6.99772773701556	7.08077459847815	7.38277770964271	7.45280856712118	7.21415246992223	7.83948735257333	7.97395912725064	7.86232273802675	4.1300296789808e-05	8.79799342823085e-05
CLUP02_07923	6.28338545533425	NA	NA	NA	6.63453676718719	6.68002942071395	5.78224346302143	6.30857256566456	7.73704485702681	8.00850451589302	8.1500523962709	7.73102493790233	7.99687261282701	8.43129713881517	8.47821555534228	8.38744913735888	8.96072222663086	9.07381614900936	8.94914636400233	3.28345394659255e-07	1.69666852157411e-06
CLUP02_07962	6.23685134473537	6.73998376264655	5.77211962027584	5.61465744444499	6.39998607390169	6.82032206194831	6.93246079822849	6.20156612578223	6.75762300187772	6.91077315721092	6.84816542384234	6.63425850964974	6.76517654712627	7.26997548809456	7.20437728862573	7.29496160432774	7.66781848750592	7.91395158447004	7.73727653063359	9.27500085532551e-05	0.000179642121829462
CLUP02_07979	6.63401601299844	NA	5.14381017038903	NA	6.27145322010509	6.22078672965711	6.13251737670761	5.80537695187119	6.0508940721691	6.41792913049633	6.39787664523184	6.29068746274249	6.01685009670077	6.4353285625947	6.83797771831944	6.60280280391177	7.17461542659982	7.39806074918922	7.18163065711702	0.00992910877352506	0.011901993578688
CLUP02_08026	6.7382715729062	6.44271968749558	6.58987123321024	NA	6.77252109773428	6.68111166766526	6.76900895407166	6.63096614038978	6.82653293022383	6.64490276311215	7.04326439295895	6.90664835384676	6.90770327145654	7.41118953586358	7.3572092863219	7.30412260960213	7.89951696749817	7.93377349292872	7.94584973741833	3.43374193976128e-07	1.73098223812623e-06
CLUP02_08064	NA	5.69454122646917	NA	6.43381360112428	6.17334750418925	6.05286422985608	6.39285311083832	6.21246020138297	6.89506275182128	7.63857433763228	7.53133779791459	7.34692717723793	7.44057868604598	7.889798444575	7.98504055543465	7.88839475039548	8.53641415513668	8.72692174828993	8.54296498834679	2.58055818645545e-07	1.41738121285911e-06
CLUP02_08103	6.78683831876793	7.2280875544319	7.19310112721161	7.17175118871557	7.29508542938366	6.92560825889582	6.96647390288594	7.37683150653733	7.38953790664942	7.49628849821727	7.17144910210961	7.05549194680977	7.01922656440315	7.19386608145313	7.26814246444255	7.19889662544174	7.44373889662011	7.77791050680188	7.47875809546633	0.0446062587624575	0.0495924568718561
CLUP02_08124	5.71666861021877	NA	5.5138783983521	6.00079183732067	5.82156212516212	5.98978951576108	6.06538512513925	NA	5.98013167249361	6.59383706344757	5.51955087936575	6.21434539054726	5.6888372678059	6.09333102885302	6.86972780308108	6.32213807079036	6.98962353533091	7.4125545571806	7.28617481683064	0.00267759372512603	0.00358310723944137
CLUP02_08125	NA	NA	NA	NA	5.64391453958882	5.92192295687397	5.77083623401099	5.92924466549049	6.63849234103148	6.88569550478323	6.75539098569516	6.52613686632571	6.89932756837316	7.27006334188897	7.4097888288461	7.26767564093709	7.8547042525511	8.07435309885047	7.93848164064826	2.09974001879996e-08	2.49259460296254e-07
CLUP02_08127	7.09632324996702	6.71771022515539	7.21139509356683	6.88087037854352	7.26137314499377	7.06367528803623	7.07521279725698	7.10381428954005	7.28559342705678	6.23653212648376	7.1138858862394	6.94597962077824	7.15915545207568	7.13704177471387	7.23091262151546	6.71566434031608	7.31425888762352	7.32299187100961	7.24524666503553	0.377171565355745	0.386627119918981
CLUP02_08183	6.1720464944424	6.37335748952935	6.2541829273188	6.19877423368763	6.45229765375281	6.30770390285689	6.12151443970235	6.36841290709873	6.42489836767323	6.07243538589694	6.58474652469033	6.23653566715933	6.56687398894152	6.57431378885853	6.70990725699996	6.63228589605162	7.09029182531175	7.13749412409222	7.06690673957981	4.78429499122114e-06	1.35432350520722e-05
CLUP02_08187	6.74675774664389	6.69637704072	6.82853091062721	7.27612219853227	7.6634375299649	6.77385642825131	6.89583713839489	6.93375482800569	7.62215207440915	7.17240527216792	6.91136962870278	7.39849722105361	7.64535821248497	7.67643590257374	7.19155550330527	7.39394555198492	7.15433947264991	7.53714549882606	7.30921505018905	0.0945790075178347	0.101177542926056
CLUP02_08194	6.73368037845755	6.31974028370255	6.78326348349352	7.0002349431346	6.78387778299592	6.7164553964656	7.02537179665826	6.91605672195232	6.39066205436262	7.33648055085083	7.03578939411046	6.25385017713953	6.96439762776489	7.591736700818	7.57946681535319	7.52139131447455	8.23953408582402	8.38462559619336	8.12563527636078	8.28161171782805e-05	0.000164736924981661
CLUP02_08197	NA	NA	NA	NA	NA	6.13749896694309	NA	NA	6.29558899914444	6.65583450823666	6.68835324585546	NA	6.70570779965489	7.01358483142953	7.07055062206609	6.9858889048146	7.64767596613646	7.79597285178675	7.70447062204639	0.0001209342397394	0.000229401032082985
CLUP02_08240	NA	NA	NA	NA	6.49901982505328	5.44014554836899	5.78160806887298	NA	6.68331338298284	6.62975871861647	6.95507899378982	5.93557588918151	7.02884877434396	7.43538794111574	7.41117712167549	7.14975127159383	7.98435975428451	8.13732379194633	8.00454307208368	0.000139044072400592	0.000261062340017438
CLUP02_08251	8.09529728545627	7.78095681732598	8.26309181951945	7.73774358218245	7.25097957529853	7.84861139824818	8.10422833765709	8.18356934588707	7.30761575602455	8.08339894145114	8.07880647650374	7.75468149648504	7.18806002447078	7.13859105451114	7.80959974147792	7.78938627764744	7.88182318980977	7.90722993842699	7.88439509270629	0.330501555162254	0.341642057021656
CLUP02_08275	NA	5.97048956165802	NA	6.30994834330897	NA	5.78947117108532	NA	NA	5.7927034537566	6.88427965218465	6.93952220906885	6.84707312935378	6.63763763550341	7.1162203674156	7.49961254569174	7.41305930614548	7.79301710138057	8.06815256961471	7.90730872399175	0.00277701894764648	0.00370269193019531
CLUP02_08313	7.58167408455373	6.95752369853478	6.9022374156712	NA	7.4525410982927	6.84074346269067	6.89584932764624	7.06712003766486	7.73769117767166	7.9790921270354	8.00945300571015	7.63746828601427	7.93286027407051	8.28591139340016	8.3729996903053	8.28049677627087	8.89837885665997	9.09292787355943	8.8885620592354	7.29774380087957e-07	3.01749406598166e-06
CLUP02_08341	5.90885391951548	6.63095491786433	6.19065194403428	6.33358372778262	6.31432775613863	6.17006734223285	NA	6.31269635051122	6.62662747616783	6.89033224306948	6.66075905055147	6.49492375918681	6.67874749852053	6.96616572200898	6.96257408605916	6.76723625607746	7.5817299602618	7.82759938673579	7.94004400444213	1.24867146231387e-06	4.46582104831712e-06
CLUP02_08365	5.15032914873639	6.70305940787312	6.31377529728066	NA	6.29585845013749	6.63939277793398	6.83877382918212	5.6036759479404	5.30238043011498	6.55515228076943	6.71800570889479	6.49563414541688	5.19530112730357	6.94366633607329	7.05796097801671	6.93490053502505	7.51665995763968	7.70220470046875	7.6387104474853	0.0874848861935179	0.0946895238800429
CLUP02_08393	NA	7.26858055088469	7.23078269746431	5.84615306484701	7.36963356969566	7.32651096330813	7.36487839431758	7.3331922467985	7.51834085421574	7.69007161669603	7.51173010269753	6.96697920984965	7.78156929306441	7.96194503488097	7.87932648188097	7.7631097169395	8.11488545548241	8.11599929896747	8.242846815049	0.00355541505845205	0.00459085172459773
CLUP02_08405	7.50541623391815	7.31627681395873	7.39615003240863	7.9157817586685	7.54147022629914	7.60954419520109	7.61813267999436	7.51445054847888	7.88452021755227	8.17236072112713	8.1144093754589	8.04314684462851	7.95695079076045	8.38971823198009	8.44751793908286	8.3421129021179	8.83253461098049	8.90643137118758	8.83843127816651	4.00815516102608e-07	1.94079092007579e-06
CLUP02_08420	NA	6.64048817510278	6.46887897161447	6.606514557231	NA	6.5215295071575	6.80743946906468	6.6599099984327	NA	7.15955364757961	6.8030847470221	6.81947268907564	6.68589828801403	7.272225605442	7.47005339066355	7.30368742756414	7.9625167390471	8.121938583553	8.00392201743835	3.02584418282454e-05	6.7448766617802e-05
CLUP02_08424	6.5894285984073	6.64674765662718	6.61373965106344	6.83490307598727	6.64837564986123	6.7261071974745	6.72056915865446	6.91389878171689	6.27699944800754	6.69450356393979	6.77775141241725	6.86011830647135	6.72092051407332	6.91128509058872	6.8877028442131	6.89057394464101	7.29942299735544	7.48165272907442	7.46567305156752	8.64106907566185e-05	0.000169144330842743
CLUP02_08501	8.24471638214899	8.23241235213499	8.33638594673431	8.26019180353374	8.33825312368802	8.2346412786015	8.28429680438715	8.42368028197796	8.4426525168493	7.87613663448019	8.43900211396762	8.52557897535785	8.49817500164852	8.59025717658706	8.63651679546266	8.54844305163437	8.76752084379088	8.59300446546989	8.78176379899318	0.00688008367715146	0.00841153087439115
CLUP02_08513	7.29332290356171	7.38203206271694	7.3529115485911	7.36643575744504	7.3767002382559	7.37159409612868	7.25321599537335	7.36810206190212	7.5966712592397	8.02078820209141	7.97533489131685	7.83516199996984	7.97071695958667	8.30471642279141	8.45400647231137	8.36151652568444	8.96012933192535	9.14470446778387	8.95962761149814	1.17669607881309e-09	3.60853464169347e-08
CLUP02_08585	6.14829867336551	6.20856126133419	NA	5.88964309280112	6.22840241959109	6.15825022404415	6.4813124284412	5.7987124623467	5.63277761493847	6.02505556725444	5.96743562855704	6.4097373329015	6.39257524972754	6.85730309541491	6.77650750719041	6.70527162569964	7.67522390413034	7.72824362857042	7.58798661626471	3.33866962447964e-06	1.01539704281695e-05
CLUP02_08708	NA	NA	NA	NA	NA	NA	NA	NA	NA	NA	6.03390410272606	6.05338250314815	6.3918304997335	7.41790939119235	7.05922035273771	7.00762693198004	7.36264655799248	7.58527749179185	7.68897774430173	0.00596608385933795	0.00734287244226209
CLUP02_08766	6.48989796116591	6.45684402315534	6.70621000570729	7.3338879800239	7.12730367897204	7.59201012079658	7.10476125533057	7.29600693302551	8.46195496318805	8.63404061689553	8.77415359251014	8.54685998603956	8.72552442321006	9.06616074917853	9.12727552823474	9.03794267539243	9.64315282907003	9.71892392717811	9.66094689644734	6.00191374955972e-10	2.76088032479747e-08
CLUP02_08800	NA	NA	NA	NA	NA	NA	NA	NA	NA	6.07497478235811	5.94029248877627	5.90070705152535	5.52651098879343	6.14470840594631	6.62026808024838	6.50555490150324	6.8350918696115	7.14942985914963	6.96604377861238	0.0176384679062002	0.0202842380921302
CLUP02_08812	7.06926375723554	6.96898074383451	6.83731251989672	6.84108887071406	7.20511158450422	7.10655709358925	7.05024961305791	6.92576749078998	7.59795442247527	7.79906932391829	7.85795871763426	7.61567457697119	7.76019891675117	8.15669808026467	8.2142211625221	8.12327391683688	8.56271986804083	8.68806843537197	8.55717392096009	8.27171312009064e-10	3.38221158688151e-08
CLUP02_08868	NA	6.30383869784614	NA	NA	NA	6.36801107616368	NA	NA	6.49129597465499	7.02891410594065	7.29471190228279	6.90320792815492	7.06115032659028	7.49121931982783	7.54780824001392	7.41240594990358	8.13012758804662	8.2883608347395	8.16534827223605	0.000342637377023792	0.000570545496582604
CLUP02_08907	6.93125314364385	7.10740501907004	7.25213578757952	6.80793477445553	6.89664676457775	6.57122831735951	7.05248069949003	NA	6.92903267341261	NA	6.49813057253371	6.95869027404481	6.97895688146896	7.04633062814953	6.65782370924947	7.19854694783638	7.55724251933568	7.6834257323736	7.59307487977071	0.00316136657351673	0.00415493892519342
CLUP02_08939	6.79989951608959	6.88522800584809	6.69824883725083	6.8830972254122	6.51479442347482	6.82289471819154	6.9160622703871	6.83668460884802	6.98947926609454	7.09512348155368	7.12952007624292	7.01356052877109	6.9222020703166	7.40944154744978	7.37675435414512	7.24914631348652	7.75943369354736	7.86996073297306	7.74469065423756	1.662513352028e-06	5.77174446741798e-06
CLUP02_08984	7.30159870157151	7.13818844304402	7.07942464352853	7.31390267246175	7.21225492519514	7.46880873830273	7.01716839794046	7.56463851619829	7.40347695988143	7.54530059957748	7.43118247189432	7.34572115392089	7.46640508248968	7.76633030861153	7.91787954314425	7.82088814219087	8.42105182952708	8.49961614346361	8.36220548340811	9.82931223181705e-07	3.80756515927229e-06
CLUP02_09036	NA	7.48647016936443	6.80011450253494	7.20071957711779	6.77551404836208	7.57997165711954	7.11219160660258	6.95578526484919	7.08160423118886	7.30296499730817	7.17991640533128	7.29585697890398	7.21393545929453	7.64700047788587	7.70567818509004	7.59879062892477	8.15243918438723	8.32984343331038	8.17767582538444	0.000369273107989714	0.000606662963125958
CLUP02_09037	6.02077026907545	6.42592959147788	6.38436377325547	6.28078908037287	6.06994058817554	6.27316011324161	6.04883848328723	6.48600956065466	5.79063942058862	6.0029527913449	6.23262834182996	6.47087176294067	5.9192302311462	6.31168007084233	6.59172462261284	6.52775465106278	7.22277148627315	7.47434198565743	7.38507529799656	7.05270692784253e-05	0.000143392052455583
CLUP02_09136	7.18598728089287	6.98484970888598	7.30348918102951	6.34442091097361	7.16002246654652	7.18541321873509	7.19088962199082	7.25039785459383	7.54647255384426	7.86612285139362	7.78562917510531	7.55854448067848	7.82192387843763	8.1716713508316	8.18754056599179	8.13339582718466	8.80706970611133	8.95635915281746	8.77282522540901	2.82170386741906e-07	1.48341003315745e-06
CLUP02_09137	7.64104209914594	7.24755885399327	7.66621006830857	7.24744596979895	7.69421357148177	7.77828009673896	7.69871302423985	7.61364635110136	7.85049536051085	7.38244093105062	7.81042541842591	7.55305781740237	7.67773717135765	7.62561162142908	7.61865718729408	7.49131575998809	8.19776888454454	8.29028848194971	8.15729839703997	0.000329741321124827	0.000553055617498692
CLUP02_09138	NA	7.43111737461842	7.19896429700564	7.37868137281428	6.95963846393533	7.48385500891844	7.49326006906543	7.53597396308132	7.42058646513528	7.79995652532022	7.70937593008932	7.5622383846613	7.74329129794642	8.0747253589278	8.17944386592139	8.06610786823716	8.71808687892104	8.92138644258514	8.73365413823226	1.24994447819745e-06	4.46582104831712e-06
CLUP02_09251	6.78478222430168	6.55323259796445	6.37230344674127	6.69105846228164	6.73445880511901	6.47275103774172	6.81850044170342	6.68183634755606	6.80530147540232	7.11232840429239	7.00169013610524	6.89167516146037	6.71306663927579	7.10676982882711	7.40547730936851	7.31827246353195	7.84267700206613	8.02322871775058	7.85562270261494	3.62219812290322e-06	1.07497492679709e-05
CLUP02_09720	NA	NA	NA	NA	NA	NA	NA	NA	NA	6.71333963872268	6.82588143002456	6.44115299357426	6.20784576823082	7.08519754619822	7.20715353570306	7.07547711715811	7.67544768085669	7.8251619213943	7.7408740087763	0.00977966110480667	0.0117611610672185
CLUP02_09935	7.5882783044475	7.49740871612167	7.5579405043521	7.40125102629824	7.56212161974201	7.50071579525169	7.47863261703202	7.55015820472636	7.57552384052181	7.56299906448821	7.56337616537175	7.53246258651734	7.61784141698191	7.70982912546004	7.76180398083514	7.6176287305565	7.99164957311476	8.08158434558081	7.93560675331305	2.81186576204183e-07	1.48341003315745e-06
CLUP02_09961	7.73620211693489	7.50595879154335	7.27148650234892	6.96074079068469	7.6694311340207	7.39688901716531	7.46072567716192	7.49533428718513	7.67178583828924	8.26954180629529	8.19194164067123	7.87759818610649	8.18329347878272	8.41198366695862	8.61336969526993	8.47203042939028	9.07554814938616	9.2327626029445	9.07880656146288	4.00275070393778e-07	1.94079092007579e-06
CLUP02_10041	5.609839877268	7.21996909044059	7.2541516241821	7.23804465907163	6.06384629966408	7.24266591394529	7.27937427255866	7.29099883340841	7.35465459711934	7.52420460586736	7.63118394006039	7.38006200537135	7.46045486521074	7.65271987168091	7.9049466464179	7.76782247471132	8.21257834296259	8.26452782184762	8.31316575509012	0.0101404134221002	0.0121158186341976
CLUP02_10043	6.40634430699728	6.02974511480678	6.3599374107984	6.41369033041824	6.30071255807729	6.38200958229348	6.47163702358279	6.53072356695041	7.25862073582114	7.63051500520826	7.66262914931888	7.44355189299494	7.31005043198852	7.84539351542282	8.0287269421376	7.992992071747	8.36549153404498	8.55797094742185	8.4527848748679	3.370826462606e-09	6.67411303970976e-08
CLUP02_10117	NA	7.27387518640605	NA	NA	6.1604897927627	7.42802379299302	7.50594521126469	6.82246268956307	NA	7.40957984945608	7.79076937964508	7.5205155373543	7.43286664441344	8.08005118916532	8.05149075301302	8.00370596625639	8.5461417055135	8.70617466742562	8.61794659688183	0.00352424975007847	0.00456663347897491
CLUP02_10187	7.10120484968984	7.25102553928598	7.18884844943911	7.39834136738502	7.05369135936756	6.60676955475563	6.69393177555569	6.50031995870211	6.80583372023965	7.17188566973566	7.40382447905935	7.35772967952343	7.24910202861088	7.77591043519236	7.9877201744714	7.8772662849551	8.37869116518067	8.33180595700792	8.43479116697449	3.01054530285412e-06	9.38881924957897e-06
CLUP02_10278	NA	6.56312688184998	6.51467406133326	6.69564218820189	6.67511558105242	6.77485514425015	6.81387307180977	6.69466446341189	6.46093014401837	6.86141802907768	6.90741648866359	6.87505669638481	6.71903634916557	7.16417204317732	7.20878391959644	7.02318480491393	7.75934519547838	8.1290360107433	7.77838689253487	3.22041033835994e-06	9.95891600433998e-06
CLUP02_10320	7.26750322904844	7.42963298370154	7.34563555376281	7.30246953625724	7.02921337720896	7.3886217009052	7.42715721927716	7.36364105274792	7.51159124234464	8.09878001551183	7.87989703615406	7.7572757180242	7.79856416265784	8.05234021776862	8.22867171604175	8.0415633714933	8.65194855599664	8.8164031177481	8.70449835859737	1.60086982749959e-07	1.03354402898219e-06
CLUP02_10336	NA	7.30819791804568	7.32364824929885	7.35441742270158	NA	7.33411165819912	7.33319448165499	7.32701204310084	5.73584925205383	7.3057918010963	7.38674689693543	7.42103924851747	6.00538619099506	6.52982906613371	7.48457591616832	7.49192204546812	7.57836828224808	7.797788553892	7.66369699227885	0.37086084586011	0.381220087364583
CLUP02_10378	7.70344662180011	7.63566075747075	7.66234544396653	7.64217779279676	7.32975710456209	7.61287786418746	7.6622660997807	7.61682874570673	7.41387988158354	7.77134584625334	7.70727602819992	7.64408507651859	7.74466403848793	7.85673037855753	7.74741132553552	7.6826925426561	8.25567216395606	8.30689715664422	8.15637314401366	1.34879577947201e-05	3.37657718942652e-05
CLUP02_10380	7.23649147974228	7.36153175709195	7.36716798568292	7.04633447259004	7.11745637237099	7.53037397198195	7.32313067231754	7.17902404623234	7.4917304406711	7.43074082991388	7.61132139827582	7.48206155770752	7.55999046782615	7.94040416278496	7.9615188520048	7.81196324195328	8.44381860695654	8.6651183698636	8.42281147487514	2.06719494150193e-07	1.20750434678208e-06
CLUP02_10434	6.9920626316982	7.22919269654019	7.13036791262073	7.46682474016587	7.32164913648009	7.42879608692802	7.50062715727522	7.60010745554621	7.68017835725518	7.07381712012831	7.62773554287791	7.65342866495681	7.72143132524249	7.95797527663969	7.8514618358802	7.84262135944939	8.2495269352637	8.36786873117328	8.21464345495321	2.13919738071745e-05	5.11184828638975e-05
CLUP02_10550	NA	NA	NA	NA	6.07055569793666	NA	NA	NA	6.15236495209528	7.11123720836301	6.48811978892655	NA	6.69075545444355	6.97415442951669	6.79103329553692	6.83331784386724	7.56812270567606	7.71840472842848	7.55081623690039	0.00470781433943798	0.00587279890479043
CLUP02_10557	6.32038864526062	6.6863726476392	6.66523391072691	6.80682283476382	6.18597799116239	6.58285712065538	6.03161573829277	6.51913074556709	5.65107093514577	6.14740335951425	6.75377285219806	6.65562342705828	6.55449133120876	6.96557489762433	7.08419408193391	7.05726355082538	7.51512285934672	7.58481030756289	7.51413205639455	0.000657619057319947	0.00100834922122392
CLUP02_10578	NA	NA	NA	5.7161759259414	NA	NA	NA	NA	NA	6.41546522440703	6.07383338105297	NA	5.90978438655039	6.66283413017492	6.89255103761439	6.87324053420941	7.35868598443419	7.57469702815336	7.49062910199832	0.012321077593888	0.0145792815258867
CLUP02_10640	6.82643892513275	7.11472496109854	6.89732523801302	7.07825221670162	6.69436276020179	7.0425225894264	7.07261606884933	7.20161545521563	7.11002179712649	7.31911517046647	6.74452593656169	7.31144022324389	NA	7.02606630883626	7.16473528082246	7.29298169517123	7.75575478085468	7.9817628662647	7.8291458588043	0.000351988332732858	0.000583476155160774
CLUP02_10645	NA	6.58376651561587	6.46361263545661	6.34777923764431	6.35137697175982	6.45414529302334	6.6193655288741	6.67642058226267	5.77019192305493	6.48282693888477	5.98427721479777	6.72064067823443	5.95372317955363	6.34213779267195	6.90808422911403	NA	7.38242630321411	7.47354959095636	7.4227162054653	0.00322798523278262	0.00422739703083276
CLUP02_10697	NA	NA	NA	NA	NA	NA	NA	NA	5.58146501721752	NA	5.67653084717563	NA	5.90741399041197	6.58481298066211	6.75962375132163	6.52754692634396	7.35558688261617	7.44114792466	7.35266172892811	0.000998916335485564	0.00146454665919796
CLUP02_10739	7.1919969030071	7.11707183452391	7.02239591994887	6.69898241629898	7.09760374381013	7.14699832963834	5.90320989912233	7.07814357268345	7.0947501174251	7.2872639489522	7.72743241444726	7.50509166208157	7.66329991942504	7.71893315815017	7.98639553273063	7.8676538067823	8.25197699651514	8.38414029324624	8.35285776214343	0.000186625773114538	0.00034339142253075
CLUP02_10740	NA	6.05684190214072	5.70461391989145	5.95329224154473	NA	5.85400206073261	6.02712215833939	NA	NA	NA	6.72202002761714	5.63932457748139	6.5178544025337	6.96327460126558	7.3599916924872	6.95311904416827	7.8829229025143	8.03251693183246	7.90904881701719	0.000233343361824191	0.000408906462625249
CLUP02_10750	NA	NA	NA	6.53534584554503	6.03390283047874	NA	NA	NA	NA	6.96973016070914	6.49921471132328	6.83653174585923	6.67386804553021	7.12741696308851	7.24601887277913	7.19535737273237	7.73464340612804	7.91458933492886	7.7781799684621	0.00109323036802334	0.00158389281666374
CLUP02_10760	6.29447873937549	6.28936707477326	6.35548254561644	NA	NA	NA	NA	6.80691810601347	NA	7.14895127600966	6.65208217707429	NA	5.45359392812211	6.94245744064526	7.05611875403135	7.06460101687671	7.39532512687455	7.6616839415466	7.46061237258058	0.144510843845658	0.153256456873782
CLUP02_10842	7.02467094400248	7.55536687101204	7.34268805162771	7.63257378213417	6.93901461977053	6.73756103570011	7.47992911373152	7.71152378590176	7.54078518986984	7.69777967409167	7.78227727755741	7.71454296373959	7.72495915214397	8.02128365903263	8.11181661055398	8.03107271436732	8.66665769376955	8.79517639840819	8.68305768944965	3.04252588547694e-05	6.7448766617802e-05
CLUP02_10867	6.68330607109433	NA	6.49090017160379	6.39361343127219	6.82689050076082	6.55192059062689	6.50767334161786	6.35413120449688	6.48319475188134	7.06287243288898	7.29239502155955	6.74036114602822	7.30480127921113	7.51334283283238	7.63573808983883	7.55467719528254	8.10590991862123	8.27733130476732	8.13535801024681	9.11731307207897e-07	3.6077109790592e-06
CLUP02_10933	5.82964520137897	NA	NA	NA	NA	NA	NA	NA	6.86253830240571	7.57685947526724	7.61512112985228	7.34877507062569	7.57412444128759	7.89940834140324	7.96991086978143	7.85289085217206	8.34053406120494	8.53925704666772	8.42111983554634	8.34741881576366e-05	0.000165153232483926
CLUP02_10965	6.89765803646852	6.75735125045377	6.83731746439941	6.65403062093708	6.75995683519051	6.73829259379662	6.75953607312683	6.83752299750884	6.87956582598601	6.0101208427319	6.76809153369212	6.76677064748314	6.97316517113026	6.97785392552418	6.91858681722018	6.89985154745012	7.22605155778219	7.37146818784406	7.34199137015103	0.00435735184750912	0.00549145712288821
CLUP02_10967	7.74758114296408	8.00631797043795	7.91804801025266	7.41065302107428	7.8341711890993	7.75008838458201	7.89129884709625	7.88362760527529	7.80551040395505	8.1411185679749	8.06274489029412	7.91096350247425	8.15430917684262	8.22819911368006	8.35101276295034	8.26878600179038	8.7684759627091	8.84374028407982	8.76389342213711	2.57702860233262e-06	8.17540108326211e-06
CLUP02_11098	7.8593181645529	7.83555900107988	7.86762140682556	7.66551786269565	6.50144408302321	5.94293475433605	6.86135701637111	7.69593364502385	7.56805067363743	7.12813097204104	6.6477848719127	7.71031947262886	7.32703607966069	7.62633944018236	7.68761706357549	7.89601949960878	7.75987112222157	8.10821540932984	7.90539223455058	0.0133010996741336	0.0156884765387217
CLUP02_11129	7.5125945017516	7.58906548024387	7.52090776972748	7.64533803294262	7.61991863667643	7.51885195884501	7.522623444126	7.46813092780924	7.80640446533149	7.69750313421804	7.84740193861194	7.53879708828276	7.68153123040153	7.84038402737137	7.92155593876493	7.7725738868859	8.47831026225674	8.55855958416412	8.33553935150218	6.33885161379147e-08	4.93918683281104e-07
CLUP02_11145	6.94109273797504	5.77959059665356	7.07339638931616	6.16573869416767	6.96229081495233	7.04197095392466	NA	5.52135936590247	7.07537850366173	7.71267558216922	7.71449825274988	7.20067413987263	7.46315077588764	7.98744734068888	8.19865414626278	8.09427481202451	8.73746111199185	8.91431316884651	8.779912501228	0.000204259285122616	0.000366670326464013
CLUP02_11345	6.44259963879772	6.57280767700576	6.54976561554223	6.22781021742882	6.48669720164944	6.39722773558432	6.40214533624907	6.61681130084381	6.38953760122463	6.6143979807786	7.12647967467158	6.79376299368322	6.67462057953844	6.96820124080993	7.37489194635733	7.29649407899035	7.69320737647409	7.92421562554219	7.80931150596134	1.07911524031841e-05	2.77702383522501e-05
CLUP02_11356	6.13715199317523	NA	5.94540525047808	NA	6.1326063607711	6.12493530430706	6.07689395757023	NA	6.4146948524688	6.19734689444126	6.52193807592327	NA	6.49684615916407	6.71834833185904	6.63071983424227	6.48749236745034	7.45069940092707	7.14667165212773	7.37451277735047	2.11674304517646e-06	6.9906955549679e-06
CLUP02_11506	6.82572833172247	5.83566675863678	NA	6.11334196630723	6.32398928251127	6.36008513050318	5.8366377082723	6.31338128947962	7.22598550344765	7.31053116457459	7.40804914643142	7.04688087705284	7.44355936841879	7.74215793234193	7.71803573058218	7.60834863764778	8.13582225193464	8.16894280325931	7.99167778352383	6.19842916101535e-07	2.66921076998619e-06
CLUP02_11655	6.95818822825277	6.86064302251748	6.91573159533859	6.98413962694737	6.94944170498787	6.87439637650808	6.85752564629541	6.9773803427281	6.96872092432263	7.17334742210755	7.03298346107515	7.03285323504946	6.85989283844036	7.05128694832133	7.27568906532678	7.13914725955372	7.39528047074231	7.55273662614005	7.50114980486151	3.27301344807736e-05	7.21238891552377e-05
CLUP02_11683	7.02372176975552	7.12980234033967	7.03391434055884	6.66163397870882	6.75738290178457	7.33175417218065	7.28464769996978	7.05312554977432	7.20786824370427	7.57835557515211	7.36959496095295	7.28602488293063	7.43718231266771	7.62550105790304	7.63526077760318	7.63692564833307	8.23553338268375	8.41718544014796	8.30720499530962	1.21688143260641e-06	4.46582104831712e-06
CLUP02_11878	6.27894364529773	5.93688846999125	NA	6.28038215759537	5.8359228706975	6.50203210294578	6.74092276954377	5.55744798662261	7.4671924972219	7.88230183270835	7.99064002492138	7.66199062036431	7.92602234347605	8.26123975155354	8.39751795411234	8.28694480313494	8.95248452082337	9.08952534929099	8.95956419981419	5.7703669135492e-08	4.71887783152468e-07
CLUP02_11920	7.38831596385942	7.32957152530364	7.39797030217925	7.65343078782606	7.19909610736254	7.11716172860925	7.14588125836676	7.33630973072593	7.35170773354593	7.34036838607983	7.26821428177334	7.28209067234631	7.23585367270175	7.26677095617887	7.27035992255896	7.20700889451236	7.72312145403678	7.86977410444189	7.73890934205259	5.8858745483385e-06	1.60444580280635e-05
CLUP02_11964	6.52247323787892	6.75711069249155	6.818179246586	6.98106380830072	7.00139948647165	NA	7.0239479576651	7.03343438233476	6.31886806604759	7.47662148546464	7.32086558189958	7.11513871564943	6.57825962559128	7.1875157548602	7.44979907784338	7.39141168640131	7.66202780208049	8.03733302270106	7.92121340651647	0.0116267163842435	0.0138020375141987
CLUP02_12026	6.13331040809375	6.06299222661853	NA	NA	NA	NA	5.75438248522621	NA	NA	6.2928638858604	6.67353243893351	6.0035138877008	6.56241347261749	6.93036572565648	7.05344744929875	6.82121009325786	7.74447561356749	7.86507501075262	7.74354681705953	6.82063995081679e-05	0.000141010983252841
CLUP02_12028	NA	5.56725444273282	5.24321152361719	6.13353368798429	5.35188321933396	5.58238508506092	5.91275441864237	NA	5.69500634529938	6.30525985676909	6.34428888916437	6.26183189652607	6.30371993288035	6.50777130636506	6.64462290996761	6.46386510288137	7.09252051342205	7.10183160666171	7.11646559107589	0.000106536480841928	0.000204194921613696
CLUP02_12190	NA	NA	NA	NA	NA	NA	NA	NA	NA	6.92213417377539	6.51888993611829	5.4881692569878	NA	6.89256843345032	7.14765375475551	7.05760683859473	7.69336690717944	7.87075136897962	7.69048942317808	0.0195051574838371	0.0222225942849909
CLUP02_12194	7.17765249867284	7.18992624135103	7.31848054359248	7.04284838587379	6.53782266966212	7.09061089155801	7.04170126998375	6.98125535719049	7.21613852000031	6.75097969937934	7.26247236419207	6.95017581823225	6.89489255883577	7.48793807723898	7.42261300006126	7.38439297577728	8.00447299964928	8.0452542086123	7.84682697055608	0.000207874234591408	0.000371348147231254
CLUP02_12211	6.39936263896712	5.77980524784204	6.06915118441726	NA	6.27052778509925	5.92434493712385	6.77711048809204	6.4861311274066	7.27666114822464	7.24565667652239	7.28875575373459	7.01930788487035	6.93649909222243	7.44273393863169	7.43558733928065	7.40856479516915	7.9402769284579	8.01680152025164	7.96111721039931	1.86128862626475e-06	6.28398361894889e-06
CLUP02_12233	NA	NA	NA	NA	NA	NA	NA	NA	6.28202722426916	7.2260369491853	7.22998940581881	6.71849834037931	7.00160374623599	7.38952621705742	7.61179427035044	7.59171769573031	8.01885637739956	8.20877445822216	8.0881814478626	0.00395366054762925	0.00506950202622844
CLUP02_12266	6.27520862458394	6.47250984813812	6.51149130927565	6.35912721146731	5.90348486295556	6.80837312714864	6.37780446600441	6.95921147274265	7.40113338276521	7.65644292472863	7.68018096357537	6.72083313043749	7.55185817302616	7.98483803534761	8.04230852892852	7.91328490216577	8.52012515286503	8.62504596212136	8.50957186048944	1.52200036747626e-06	5.33424890696441e-06
CLUP02_12282	NA	5.72325053111089	5.35740564875767	6.15356058446228	NA	6.25501651110864	5.82758387070065	5.90940387210218	5.87168539606653	NA	6.81958666999691	6.46235063699557	6.93231724288468	7.40043551588662	7.42741668351267	7.27075261609599	8.05369026470641	8.2273613120254	8.00679520981594	7.25413399541826e-06	1.94855570095907e-05
CLUP02_12408	5.53063072962481	5.54237935596657	NA	6.37622579336346	NA	NA	NA	NA	5.48261246799358	6.14279373148977	6.52813417800781	6.51467737772587	5.57526392487275	6.66305718796648	6.93279514020627	7.06399830198766	7.41830021121692	7.67112025450117	7.65571400804764	0.00857863308032401	0.0103506130280631
CLUP02_12452	7.49351427940605	7.38895232728991	7.1427703880556	7.48668046489286	7.52451703248174	7.39657057259017	7.49805754549734	7.54063648783284	7.57761894225346	7.72933643065102	7.75087174434459	7.65062276932875	7.66828980431176	7.95779047215613	8.10635110344849	8.02397017836466	8.48385387044715	8.6398104705226	8.52987004196849	9.40873106959414e-08	6.53285478039744e-07
CLUP02_12461	7.31637710899177	7.00118456822114	6.98852520535526	7.10907865657416	7.2377874211697	7.16742420662244	6.82498776113597	6.80234688044323	7.75130860220284	8.01213379787439	8.14129053020697	7.64181947540305	8.05300160168771	8.36628514953131	8.43697427387862	8.33758213979976	8.98540114497506	9.08797801195118	8.99064696547118	3.10219994426567e-09	6.67411303970976e-08
CLUP02_12613	NA	5.05570480277316	NA	NA	NA	NA	4.73682608902901	NA	5.49532435499188	5.30874481878404	5.60736963836091	4.8760139250722	5.57461030769486	6.07981346282404	6.18943278545983	5.94210016797696	6.78717990488874	6.96248369674689	6.87874512513419	0.00019897689275669	0.000360706879480108
CLUP02_12635	6.5086636677444	5.48417776837931	NA	NA	6.35193890525892	5.43991140005219	5.55000093781275	5.72869122174213	6.44810105084321	5.78615228497473	6.16883747366163	NA	6.38847004190102	6.38529212671648	6.75778698402678	6.61313510076409	7.27746704485067	7.213825538968	7.28535780253955	0.00184560093780727	0.00255331257561306
CLUP02_12739	NA	NA	NA	NA	NA	NA	NA	NA	NA	6.03970430757534	NA	5.33919776136726	NA	6.51177445883729	6.49717242092872	6.27617260827921	7.22811550646978	7.369696414358	7.27532974572171	0.00204262470027295	0.00280479809589718
CLUP02_12972	7.11710323182023	NA	7.23969536991516	6.43507983543351	7.01346297076278	6.13072211524449	6.31811546971616	7.43145661053199	7.01819400970475	7.2675358204641	7.54619105990405	6.71180984113857	7.40338346999126	7.57395733033309	7.64768770951638	7.53293276660968	7.9435342265985	8.23880429922746	8.172483100751	0.00347267880214525	0.00451570953777191
CLUP02_13209	7.39282273978298	7.24734838406006	7.08579895679759	7.18853340724178	7.38584653416621	7.53602641544431	7.52334071840072	7.1631534310631	7.56556471543105	7.52899524791832	7.82218847226289	7.55693215226698	7.78018968026495	8.05119617177545	8.05107801130137	7.99553392246757	8.40478374419381	8.4759273405581	8.47649289246741	6.75034320230384e-08	5.05600825638938e-07
CLUP02_13217	6.29985467558603	6.31497237836384	6.28983277079428	5.76224373459308	6.33627509675934	6.17523494712855	6.27032331015306	NA	6.68236669313536	7.11572077542485	7.24915964692751	6.98317037521182	7.06654452768305	7.59247889290169	7.76741496094668	7.62366450815984	8.12350966307533	8.31211545737755	8.19545628804869	1.66140171853304e-07	1.03626412274603e-06
CLUP02_13305	8.00041348084037	8.05773613207525	8.08146067483984	5.83958183826424	8.06396216047899	6.30963567195557	8.0248244810047	8.16523886295828	8.1041261243857	8.39388101465884	8.34542220801524	8.28457689085921	8.39989013613999	8.64028536283774	8.67596085497311	8.57534055382728	9.19982829267602	9.27698495917588	9.12047490096268	0.025103450795614	0.0285125613974875
CLUP02_13373	5.83868431687252	6.49678822847103	6.46380202915867	6.45585213826251	6.69935221830167	6.63507403347689	6.41805606495486	6.62208846440082	7.7385398929583	8.12057075590669	8.06778529732827	7.87060832270423	8.00024637727222	8.43638459736488	8.48412413481583	8.3961507414642	8.81073780072493	9.01523105117713	8.84496397064582	2.98659838555693e-10	2.17243968874148e-08
CLUP02_13395	6.31597189641704	NA	NA	6.60804926374013	6.55934751525375	5.54315430359208	6.18592504178053	5.24553069299803	6.47162847855531	6.99868850750363	7.14610214589109	6.87389790458196	6.86559676972071	7.45818688738443	7.62421659301207	7.52063205294139	7.86770729715193	8.24747203571152	8.144114003913	9.13578936304172e-05	0.000177882036275098
CLUP02_13532	6.59919417656892	6.58517901911256	6.61353679881056	6.41704984227786	6.38088523223481	6.61622105894068	6.08468052580577	6.3122592120496	6.60105874323811	7.32953825298786	7.07425649731488	6.80561986029385	7.05860575646009	7.31673441086549	7.55958885141675	7.53517056369228	7.96948904834172	8.25854012417176	8.19415385869501	3.31956884655805e-07	1.69666852157411e-06
CLUP02_13636	NA	NA	NA	6.10660077687326	5.95775313753922	5.98459686140273	NA	6.30392570130575	6.132565364417	6.31398352488448	6.27480403622739	6.39485372050805	NA	6.66968644749981	6.78799882200269	6.75640854268507	7.31959086351623	7.49600094886668	7.24347936067856	4.76025681834328e-06	1.35432350520722e-05
CLUP02_13638	7.37738160518489	7.52650820610866	7.57513805311165	7.45306897991489	7.26293247870199	7.48624489560912	7.55811625461252	7.49753393538056	7.20875901350328	7.38417614740901	7.57734592036003	7.2200686728768	7.17631366335589	7.46309006434319	7.23339876128098	7.62111739643353	7.94249192793587	8.33036137004976	8.00729771398299	0.000262687922068585	0.000451725024865605
CLUP02_13657	6.70375532369166	6.67984448220743	6.60093393124914	6.65005656280199	6.70891918355415	6.52526745046215	6.63353741718396	6.67749143148846	6.6782704359517	6.4619630229091	6.67951877485567	6.6482920417158	6.66276134790415	6.75104258690965	6.90543424285011	6.81730304064697	7.25385346108186	7.11478539547645	7.18218951472408	2.63507176570448e-06	8.2880889724722e-06
CLUP02_13678	6.25678211626465	6.51143701024662	6.4811767102869	6.39546656239285	6.25976194897292	6.48140948583231	6.19175161041751	6.57690133456732	6.34833646641061	6.47346920601834	6.44395134084038	6.04966356321334	6.46508261571276	6.38371126388341	6.39686720583365	6.58553280380398	7.11187599528798	7.2392336053512	7.08333371475009	2.3351317040261e-05	5.41660462682731e-05
CLUP02_13697	6.32289737611421	6.39276574293682	6.17052780363172	6.18483206187993	6.71108752019641	6.41927328736832	7.06220683529188	6.91472760155621	6.94952132309405	7.39570164892106	7.13684752927804	6.45330545118385	7.18200657018036	7.50112450250522	7.4179112029892	7.30391122956915	8.05837372957306	8.16925514135216	8.03057088607206	1.74132380855877e-06	5.98885197709931e-06
CLUP02_13701	NA	NA	NA	NA	NA	NA	NA	NA	5.75189190915995	6.41100208473356	5.8105589828068	NA	6.10245281381057	6.84932073462689	7.00257395298541	6.88943594251207	7.70817107133402	7.82336643638009	7.65098639388194	0.0012151466614138	0.001753623417256
CLUP02_13734	7.4214649310524	7.33557129904985	7.31774173918622	7.36561067092937	7.41445980525075	7.37525966463804	7.48506213603758	7.60879932231331	7.61728298468259	7.88491739023066	7.59914726781353	7.54801728186985	7.45059993552347	7.70493729989329	7.77030311757485	7.77108016804524	7.95203764841771	8.17784691916218	8.07530066843631	2.84416417449086e-05	6.38202692812583e-05
CLUP02_13750	7.7749791583999	7.78574597560819	7.65565582231247	7.75272544590193	7.79617322911159	7.72421732110745	7.79888529520484	7.72351789256985	7.98145594859251	8.30362088422589	8.28429992301164	8.11893097046033	8.22265734628077	8.56082265159066	8.61449301576132	8.53624927466779	9.071087803705	9.17743835474842	9.08363902700563	1.33748097016667e-09	3.78609997708718e-08
CLUP02_13781	6.90331520473587	6.78726186256721	6.82394204220583	NA	6.98992066747906	6.99754918173385	6.81570535334289	7.01800628390634	7.28628074637944	6.24136898128108	7.64096037725799	7.09973500851614	7.48577386506281	7.77039220026684	7.90775379400311	7.75553479034147	8.19931783133844	8.24138446201744	8.1841604970695	0.000230117056754413	0.000407130177334731
CLUP02_13788	NA	NA	NA	NA	NA	6.05895678242193	5.82977897962206	NA	6.41660080371009	6.71423192727171	7.07523510859999	6.79350849281318	6.96640916116527	7.37626660239405	7.50827804726842	7.30767289891208	8.01043230736305	8.13213307896722	7.97060219373321	1.23607664924987e-05	3.1370772891307e-05
CLUP02_13887	5.46831669664192	NA	NA	NA	6.00183307079249	6.30531014616335	NA	5.7754791278899	7.46303080000291	7.52071561177372	7.73275693137771	7.39748892990924	7.55739251825292	7.93033478716352	7.93480073965146	7.86777741635318	8.13815919622581	8.11911383240251	8.09143117257114	6.4424176080144e-08	4.93918683281104e-07
CLUP02_13924	6.37690039494654	NA	6.07246298715254	NA	6.74275187767604	6.7063254622106	6.78398756172433	5.78115319326571	6.34187153064921	6.80092054052264	7.1851956624208	6.94096759219882	6.78057433473973	7.3698936253878	7.42253087071896	7.32966963080969	7.82866322636191	7.9753775593515	7.91664477394447	0.000644362698347922	0.000997160649336448
CLUP02_13928	6.64250442280519	NA	6.73958760414128	6.83186598303519	6.56092766485103	NA	6.87392503403652	6.85356735867259	6.74422890205513	6.77317092495269	6.67668143151831	6.79914753275946	6.43919220283569	7.05171947246551	7.09476357599501	7.11856916603677	7.83124222841923	8.01578838637549	7.8112498287256	2.4482586846608e-05	5.63099497471985e-05
CLUP02_14020	7.68886015710609	7.61820884147349	7.16619143691386	7.65298224058052	7.11691370080153	7.15809441080149	7.6730551609387	7.69368144018936	7.6700663548472	7.91791765900004	7.93425479172488	7.71438305390271	7.77662518242824	8.18475183002099	8.28871756046117	8.20292696744254	8.78540940508983	8.82059257672407	8.78447839938529	8.92498725472224e-06	2.37999660125926e-05
CLUP02_14087	7.74883022586491	7.2527966355072	7.21201421993821	7.21642128707086	7.68605941902915	7.18591988923766	7.18262672308038	7.23094375807068	7.77191093267918	6.63583754168699	7.22585351256739	7.34620640529286	7.70563622913443	7.68456984143241	7.34185958383895	7.31446086642338	7.69580638333859	7.62021663510006	7.42647544155421	0.549678529401049	0.557249859007124
CLUP02_14164	NA	NA	NA	5.70917086148117	5.91397315269067	6.3220388654823	NA	6.00767071720639	7.11965119757649	7.41625361792477	7.61086570753952	7.3946532888388	7.66513522245399	8.01738664795387	8.05600023384965	7.92849108544092	8.40745204819053	8.55659740039067	8.35295304689489	6.86957643531166e-08	5.05600825638938e-07
CLUP02_14277	6.41354979217904	6.31810390712163	6.40864368428163	5.92064649971487	5.9652761612339	6.47124411603539	6.53048830393866	6.38728719016909	6.89565627190382	7.61863646123667	7.24062510945896	6.9130114379943	6.92363862683465	7.32322251062773	7.63492043841034	7.31405531656925	8.22090528572755	8.32398829710556	8.07255008708391	8.4515525935112e-07	3.4177707191342e-06
CLUP02_14304	5.62112867205536	NA	5.85633615613916	NA	NA	5.96952054146107	6.09736645546654	6.03817594853683	6.34697552624488	NA	NA	NA	5.82472283206242	6.5420956249246	6.61343901331117	6.44743761582186	7.39013966286485	7.5729814061668	7.29590707825289	0.000394548566876743	0.0006424507637639
CLUP02_14424	7.13525040387164	NA	NA	6.99124277659522	7.13935662131892	5.72674434783213	7.10306664844136	NA	6.66110420457831	7.46899739056051	7.37014014201689	7.16980353741792	7.51353264443372	7.75689263521746	7.87751804182469	7.69133419915134	8.46159996770175	8.4345091400988	8.47359520534909	0.00172809393210785	0.0024166549957026
CLUP02_14443	6.88033764084454	6.47276163852545	6.10834735991948	6.10996458136398	6.97402937977631	6.48156637020032	NA	6.55803380354998	6.67736494740388	5.8258178383339	6.18484998726118	6.55711217067634	6.47505474709826	6.86774225655014	6.07448059917996	NA	7.3331614701486	7.26692423568844	6.71169755044036	0.093967565426074	0.100816513343426
CLUP02_14446	7.46415369265022	7.41037369794965	7.41313267976705	7.38351111516325	7.42705595796977	7.39667722631516	7.35872017683587	7.40705438313015	7.52350419518737	7.78470738385498	7.63133642413765	7.57966670121516	7.64641596265049	8.007512511561	7.94394760184981	7.99542117781207	8.46003782074602	8.65835301588594	8.57478421210446	3.69746048624944e-09	6.80332729469897e-08
CLUP02_14495	NA	NA	NA	NA	NA	NA	NA	NA	6.6858411196809	7.3755588244049	7.40703082604103	7.01801090613238	6.95251233033659	7.68422249970101	7.78771629745321	7.60084291288663	8.18189931161945	8.32852539930184	8.08350644909128	0.0067364442485848	0.00826337161159735
CLUP02_14608	NA	6.90080402977922	6.78441682707806	6.89168155971046	NA	NA	6.45598932334467	6.59585756867826	NA	6.59833792089445	NA	6.88863169601855	5.68735140832424	6.41449155582343	7.05559402887203	6.88470350626113	7.2505582854573	7.4555581921308	6.76463166124305	0.324484084956879	0.336366600744033
CLUP02_14610	6.64363081248688	NA	NA	NA	6.60444456221046	7.01181288418602	NA	7.01619223111583	7.21446134973997	7.57507503503088	7.60784079937845	7.12080471106089	7.31138673237108	7.78637172734872	7.89753649660028	7.68188501023991	8.30173536111287	8.47216420131777	8.32491175997899	7.03411228896587e-05	0.000143392052455583
CLUP02_14611	6.94854548078954	7.15272220575534	7.05181627148546	7.36508999370521	6.97738958447992	7.24605769040244	6.99087013486383	7.17182489686272	7.16394931305543	7.62223832669424	7.58161309131504	7.5137501833563	7.38456202257591	7.73626309099276	7.92471591915836	7.81033646077468	8.24330982419661	8.44221380437048	8.34222702759608	2.04922047484678e-06	6.85557395221468e-06
CLUP02_14612	6.72706589631097	6.16618900129545	6.62018082236084	NA	6.05392159988905	6.66603160688704	5.85052004631043	6.18765457450183	6.19641320756388	6.51695314607567	6.9435638496259	5.92182892437134	6.60419929726353	7.02383941678749	7.13099078179459	6.33474604839625	7.511923704901	8.02696611169525	7.8259120427528	0.000647612486933182	0.000997160649336448
CLUP02_14637	6.7647320992213	6.64920544472871	6.34838538652211	6.62941078069582	6.60984066248445	6.53375553632354	6.494220208912	6.47020186605437	6.49002226419357	6.80746190397681	6.75508012158655	NA	6.94569988584155	7.30162500254609	7.46551256212266	7.10817794524571	8.0664444875558	8.20919385354293	8.14351986353209	3.41860583919486e-08	3.40012688871273e-07
CLUP02_14640	7.03533535214125	7.28109674540146	6.73508341637886	NA	NA	6.62431203951841	7.25278763111535	7.27292353904729	6.43604606483971	7.11831241321141	7.47271392726905	7.22674525288576	7.48152165019259	7.78856579408946	7.79484944255278	7.60643275803817	8.41353225751509	8.4968921241419	8.42442564498248	0.000232819828247362	0.000408906462625249
CLUP02_14726	7.57684165000678	7.49234111175957	7.45282500453201	NA	7.5991556174397	7.61845940680773	7.47777535714832	7.59559294948129	7.88214578041915	7.82941675894584	8.05281469356128	7.74608354887398	7.96203352055896	8.23125892019321	8.08705754859279	8.02801511903698	8.72125474693609	8.52090309428628	8.70044774256511	1.84020281577507e-08	2.33515391794905e-07
CLUP02_14814	6.71464249600995	6.80442871507747	6.6969952889868	6.82656865853447	6.42305389250847	6.50216924182383	6.62252533333225	6.47433319458295	6.61328679116457	6.98811376035686	7.13428449944992	6.59355686897517	7.02542720239681	6.87222225746135	7.42844012990573	7.35056014056147	7.93727337927611	8.12600605666003	7.9572600253047	6.23782951681555e-07	2.66921076998619e-06
CLUP02_14820	6.26811130765414	NA	6.32492548602042	6.47221120177618	6.57037821231967	6.33681283809158	6.34905093951308	6.37323049087872	6.63502514048828	7.09268760801853	6.17211677640938	6.40609848441404	6.70794169605108	7.10410057034896	7.13280322015838	6.85566642400504	7.54246185484592	7.66969947144397	7.45555829069957	7.46367714470167e-05	0.000149273542894033
CLUP02_14821	7.38664294734814	NA	5.97837988552074	7.21135970727809	7.06135744897323	NA	5.12838078569309	6.72763071930145	7.06995274299293	7.17342092729302	6.29313553229169	5.72109904347819	7.23147777611985	6.89913394266853	7.43136357472724	7.30667118000371	7.65744291391735	7.85781199218292	7.66866686982879	0.105659138925218	0.112703081520233
CLUP02_14879	6.42638018847895	6.95523361222533	7.00330181791502	6.94215046005822	6.26738239054298	7.00620356062433	6.68590185802109	6.77283721311298	6.50290689308552	6.65152968686841	6.93277964670637	6.24839437642861	6.58648834342469	6.60507678357814	6.27466438404111	7.00545142480995	7.2366002753756	7.26093340348729	6.64079735337342	0.304453898050566	0.317391032528635
CLUP02_14892	7.22556732759346	7.09890515093114	7.07250066407156	6.48652892331233	7.46306549317253	6.77614167838029	7.19372903640711	7.24404874325865	7.57416941933858	7.41853134155624	7.45322125785155	7.27360694734691	7.61972310885155	7.87605593116586	7.88230854634813	7.83320317766774	8.45970231546863	8.43575816315774	8.47589826544576	3.29996549686805e-06	1.01198941903954e-05
CLUP02_14898	NA	NA	NA	NA	NA	6.30173862443543	NA	NA	6.79627013279137	7.42361723278115	7.5184190847112	6.96989499610326	7.3675239901726	7.69491525201687	7.85862978709806	7.82125450528892	8.23193743360512	8.46037068420947	8.41492297284105	0.000407373715761118	0.000655441453842811
CLUP02_14941	6.69483327124659	6.66107927691345	6.69047394456102	6.64821790555222	NA	6.4338401470225	6.37603544014308	5.44673962260904	5.91420549337504	6.89202465902534	6.91133452185957	6.85510125645413	6.67124664508725	7.12627559449863	7.3099967496075	7.30803074401309	7.69169376970007	7.92859032152091	7.7677183198991	0.000645078342429007	0.000997160649336448
CLUP02_14943	6.3953481669524	5.94111835362283	5.85531577478212	5.55869970299741	5.6780063911801	6.76271174296596	5.90273005420215	NA	6.11205191820564	6.845059946136	6.8943740588393	6.67717638673026	7.1180363514293	7.36268351415876	7.62133352096398	7.41130725507989	8.00468710341717	8.24809143612106	8.04613855030494	9.23595565577387e-06	2.4452026484351e-05
CLUP02_14973	6.79760687268029	6.50863964719173	6.36503422257044	6.5530861109987	6.76108020240048	6.10012628107202	5.76650395451632	NA	6.64008012352097	6.71240049227014	6.71759136769497	6.61974429290248	6.73506709630292	6.81828120499061	6.91031506229613	6.44926303918562	7.74822318309195	7.82718454411488	7.59855295136122	4.98353506475209e-05	0.00010479662307593
CLUP02_15006	7.05057186200775	NA	7.19514763489197	6.0775971178665	NA	6.57415250201682	6.63280625399518	7.27611519148336	NA	6.66925677604226	6.6393676587239	7.16912564553589	6.10179460448277	6.84667454808743	7.35686224257741	7.06111271475082	7.55687417970189	7.75512449612525	7.61501529720596	0.139447110735729	0.148313690031064
CLUP02_15030	7.88868963695128	7.77386480615251	7.73312840631943	7.77564398989949	7.78990698752419	7.69414976758398	7.7365341821498	7.71944312964118	7.77875442596066	7.03332340679459	7.7296937247101	7.70489668189111	7.68403822372176	7.75852801043492	7.80450407210261	7.72755056147619	8.02111619081603	8.01993098277252	8.03643521302086	0.0424714377175285	0.0473620881213652
CLUP02_15060	NA	NA	5.80231247301541	6.3515870880412	NA	6.49750376851977	6.19670761693966	6.31741598538761	6.59915859456821	7.38336878453644	7.39412870571179	6.90880269999158	7.11416346366138	7.72098337663429	7.80024970944433	7.69754599098141	8.32115211227121	8.45054964723113	8.33757297732742	1.15770774601609e-05	2.95858646204111e-05
CLUP02_15178	7.74722274087765	7.55614065844396	7.63630786271898	7.66575609048787	7.7182557862107	7.59626952880843	7.59736384009714	7.67195134589652	7.71800558309366	7.79036478194172	7.68129824734598	7.62747953468742	7.71259233628946	7.76423749943666	7.78492471912696	7.75180340674167	8.07929071120457	8.16853342203841	8.05048607567181	1.04906697166132e-06	3.9799654182615e-06
CLUP02_15185	6.89744411676106	6.88386401776335	6.986338449682	6.83443324035996	6.96966449485977	6.91151766422162	6.99602968541305	7.05076642917448	7.09146726164498	NA	6.83702393134579	6.93451384139323	7.03304187617626	7.13748808810446	7.07974781128587	7.13757799807554	7.5652532049154	7.7613611748415	7.60057914994631	1.80251435019257e-07	1.10554213478478e-06
CLUP02_15213	6.86849949336848	7.06957556795419	6.94555803929841	6.85796259948345	6.92608078476042	7.07601773378246	6.99102188638763	7.16062391700433	7.33219749592421	7.88659259118736	7.85967216609761	7.65785757246657	7.64462635127747	8.09020725920206	8.20895864283998	8.14945900823197	8.70628488548317	8.83694463091677	8.73892660173467	1.33640799147419e-08	2.04915892026043e-07
CLUP02_15265	7.07959117687748	6.857394343889	6.97216282468953	6.9669263480651	6.7515255889319	6.58900291478058	6.68656509338071	6.71487473587738	6.84539855380046	7.09636957264101	7.15491933032851	6.84423402082268	7.17861310554531	7.47266789766223	7.54548769149247	7.42063618004479	8.06573694575385	8.22751175706784	8.08777263659423	4.4040314711096e-09	7.71754086365873e-08
CLUP02_15348	7.08963274027806	6.24504349461235	6.90916933357529	6.82803460893373	6.94853455685704	6.92636210005226	6.90993306381878	7.00370376000246	7.04033295777248	7.06868383831974	6.97709868370348	7.03619338054566	7.2407280710021	7.43368168220614	7.31215321548921	7.25728519661472	7.94241557436867	8.01729235382525	7.70969829982345	1.81151532066833e-05	4.38577393424964e-05
CLUP02_15372	7.5556296518551	7.57382812295447	7.59149528859231	7.52353284979585	7.57792300911387	7.5344688644618	7.56487900051201	7.63033146334339	7.67786117150944	7.63186257840183	7.61116628728551	7.58190397514325	7.65267523114599	7.69604518258489	7.70769160248255	7.71530699628277	7.49775803931763	8.07319867279178	7.44620718969863	0.610205152738793	0.61691070386779
CLUP02_15417	6.07127238755212	6.08788440381075	6.14541801749531	5.73120323198527	5.37580743197061	6.12778739641331	6.1807617998454	5.89606270135114	6.19652602816732	6.59740513454418	6.59733769352516	6.37089289857777	6.15645612463206	6.85515139804897	6.8650722772645	6.85371246948493	7.37949176817654	7.5106458540219	7.39531192408407	2.24076680573463e-05	5.28591143916886e-05
CLUP02_15535	NA	6.13745098216217	6.16165146954041	NA	NA	6.0911596444573	6.12630548418258	6.36602882055762	NA	7.11395308028961	6.67338124760813	6.71454007445438	NA	7.4744985832356	7.57596511065736	7.49666940097349	8.19286144609829	8.3489133555362	8.16736034275213	1.49153512150434e-07	9.80151651274281e-07
CLUP02_15589	NA	NA	NA	5.98883029372781	NA	NA	6.05345459289141	NA	6.25802205250865	6.89471638216222	6.50877378893046	6.36544245899592	6.34429973006254	6.84112767914022	6.93616980886407	6.75874610323126	7.44606648018091	7.57872245508248	7.36201511438727	0.00173368727952577	0.0024166549957026
CLUP02_15606	7.83761391270081	7.72806465196605	7.8747319848615	NA	7.70832670020178	8.05605776848953	8.00405513502963	8.02719396060789	7.79622670935854	8.02703957756369	8.14401078504966	8.00488608640231	8.03383522585055	8.4150643810279	8.35874634317052	8.22273306758894	8.982392651132	9.11389819957311	8.88188040245536	9.51431088711477e-07	3.72475149623216e-06
CLUP02_15613	7.22312897821766	7.38475143784119	7.42760487553629	7.33164215382669	7.19608621525011	7.65869407148604	7.52356458801162	7.3632845100928	7.95297174623797	8.19378662354726	8.32081282874195	8.06112599970159	8.2361574505372	8.61788549287026	8.69998149564465	8.58953091220823	9.1673448509892	9.27594588210416	9.22196896642207	1.13389110413714e-09	3.60853464169347e-08
CLUP02_15714	NA	5.70062713944908	6.07875258503315	NA	NA	5.91155564040529	NA	NA	5.91084100712529	5.90037618950038	6.84495026204823	6.27413236962234	6.64739772400358	6.81966257982482	6.86035778890182	6.82066482172117	7.62894034862938	7.70531889333047	7.58423731488949	0.000287614940544237	0.000487752525899905
CLUP02_15797	7.4275564106022	7.44075442696972	7.52256550607135	7.72227372532885	7.35473904285859	7.45014681272897	7.25632866781501	7.36601591777862	6.94771632968906	7.52580544936447	7.43906696792525	7.12969498333265	7.2682117022297	7.23151013090883	7.49075800490956	7.38557419022096	7.8332368036265	8.01886040486378	7.87382901904978	0.000947393071131723	0.00140016325372078
CLUP02_15826	NA	NA	NA	NA	NA	NA	NA	NA	5.78331398800071	6.79820713279309	6.92148588852696	6.21955768548454	7.00026587137377	7.34139112623893	7.50128227259103	7.34361277359995	7.69221442936344	7.85414283805948	7.74974749493616	0.00287916753443341	0.00382503123708121
CLUP02_15872	7.89295245257876	7.82400592550354	7.82624797423454	7.37013213816842	8.06128094135104	7.91465293641851	7.94687088309834	7.97131566046733	8.05731513615551	8.34875195356499	8.26100933429429	8.10205222122559	8.20575110172659	8.54330672247893	8.5902589040953	8.53197805553042	8.95930846669648	9.14283067876316	9.00753741941855	4.36612634768659e-07	2.08666817655671e-06
CLUP02_15928	7.2314559748571	7.24366093909808	7.03699103961856	7.16274157901064	7.00428710697308	7.32553474500192	7.32027273061172	7.255224449562	7.42905084791832	7.70504022638169	7.61949538515805	7.49361756364592	7.69286037121618	7.95411536824445	8.05194057354208	7.93432646211189	8.74772843828502	8.8278569388291	8.60753144925879	1.71929099404418e-09	4.21799390538838e-08
CLUP02_15962	8.67004730502905	8.79122560367258	8.45968650487517	8.81010793225406	8.59525378965962	8.8754967550682	8.90878722086047	8.40486315599788	8.50258641570413	8.10869150154067	8.64193138443735	8.74578515929613	8.69117777833895	8.94061758211839	8.65228375835134	8.71449010444381	8.67766498036054	7.29410783044641	8.68563252633271	0.35163269961197	0.362467320608417
CLUP02_16164	NA	NA	NA	NA	NA	NA	NA	NA	6.77434639103829	7.18442223225902	7.22053551477306	6.72082648693498	7.22966105145322	7.86573771985782	7.70995737232029	7.5136135003615	8.07944441471254	8.19893907953032	8.06025325970529	0.000744052841994581	0.00112679607347327
CLUP02_16386	7.7053696513053	7.87322349293954	7.63775728878789	7.85283168149209	7.68402887707367	7.68297349847151	7.720080175539	7.81556391986367	7.73939867541316	8.03930832026627	7.91467376137391	7.90490887981572	7.8967031284598	7.96767172419239	8.01793822500856	7.97654381552593	8.27827241731044	8.36097492356095	8.30010396112539	4.55054237401823e-06	1.30828093253024e-05
CLUP02_16453	7.69902889460624	7.24922662221032	7.26389182976178	7.24132490583503	7.34958819633276	7.33290679669337	7.30266959845895	7.40149392434099	7.09912715165281	7.65099772085692	7.53129012907752	7.18021000359878	7.78070302189554	7.21559500141799	7.39499644317576	7.47478296883436	7.42396937580379	8.10143258168707	7.72032501326846	0.209703678540131	0.219860266959454
CLUP02_16458	8.17002299864921	7.54530948081348	8.17747821061302	8.37642088826835	8.04960509654486	8.12739240854837	8.11208816031574	8.20361461473573	8.15262489191068	8.3774743051324	8.17156975170497	8.10630957453626	8.27526026270995	8.33859060375955	8.26293642637294	8.33161665541223	8.76386352259883	8.9058278689783	8.69842774648536	0.00141195369742455	0.00199845754097013
CLUP02_16506	7.26878459851849	7.22134040262332	7.15565121181047	6.99346031185479	7.14311164469597	7.18429472746574	7.23169427902221	7.15002308018903	7.04505699887363	7.19125668392864	7.22030499408391	7.19946816121111	7.16159432423688	7.3416566449015	7.35444595908906	7.17434412640644	7.79200667469041	7.66883173127989	7.80965425003373	2.26857885295251e-06	7.32313173584671e-06
CLUP02_16547	7.38967822324434	NA	NA	NA	7.2432256195855	5.82144197991507	NA	NA	7.1674713462301	7.18660991706186	7.05994409088019	6.69806353877647	7.47606230014212	6.84957026474844	7.48871699766029	7.35508937186565	7.59181580442197	8.21600887424982	8.08099225088189	0.0452365948942659	0.0501417678346079
CLUP02_16586	NA	NA	NA	NA	7.85589796832039	NA	NA	NA	6.30699943645492	5.998415599922	7.05346213085083	7.91830152345697	6.84926270582381	8.10361531065629	7.73073901364386	8.08580370161968	8.41967135741452	8.33850189204113	8.34669578899331	0.0676618579276402	0.0738859457488771
CLUP02_16647	7.69014013547397	6.18663250571641	7.65549864587997	7.438281795711	7.77068418306952	6.12386216408823	7.62269234875696	5.97721080385082	7.72440690776669	7.48397503518819	7.51732106895433	7.13797521661122	7.95743135789133	7.9155043834502	7.89724549888765	7.7835534724377	8.29591230456484	8.44290094173436	8.3491762793247	0.030556355873342	0.0343875809216815
CLUP02_16736	6.62509753239062	6.46373106489945	6.6662778669364	6.89777482464683	6.44041877893731	5.52336286522976	6.38642731922149	6.38467937712978	6.76711043715277	7.49976557141195	7.02491255139442	6.7392527782377	7.04465220346326	6.80419906201742	7.54697682591322	7.04708126629853	8.07784476827522	8.19431278172784	8.08730031167151	2.18542863073976e-05	5.18863055556278e-05
CLUP02_16828	6.78774653474804	6.81328960371287	NA	6.7497277676876	6.90864697263124	7.23289556464508	6.76906213329123	6.81058950601619	6.92821385807494	7.08475784539189	6.93624658884521	6.76762238440561	7.07190577556975	7.45140346527922	7.3122879476553	7.28306408069986	7.77779733963263	7.8875286797744	7.71551092454822	5.50996675490992e-06	1.52456222992996e-05
CLUP02_16846	5.71727629277957	6.64637688948754	5.38740394378271	6.26063754440327	5.90280612943485	6.27517240021837	5.86283276679796	6.53889882954377	5.7214371353328	7.1648353574679	6.37535650087735	6.7573026167513	5.93714303749601	6.60586147638347	7.11554522230055	6.93880977214573	7.50465821855476	7.66858758897699	7.15273787301857	0.0156374065191476	0.0181532037824805
CLUP02_16876	6.52729177442874	6.65036014910505	6.39327357059209	6.75967226597261	6.59983984515328	6.52257104898643	6.76341793608029	6.53077978750096	6.76298372699624	7.25314706206197	7.2226317383266	6.971191175842	7.1900296683431	7.55526383065927	7.66205477647952	7.61606254822577	8.19253699746402	8.46237133093954	8.25686182172822	2.19661770368837e-08	2.5025081321451e-07
CLUP02_17011	6.47363022471061	5.96950941091877	5.98324957620431	NA	5.8131085984784	5.80548254051305	5.61997541410155	5.73426683207915	NA	6.37539466120768	6.29394538955859	5.82831758061362	5.82415160909003	6.91628017992756	7.03706624850536	6.97167217093223	7.60448960242552	7.80492661149726	7.64281981705049	9.86782071089854e-05	0.000190123456628831
CLUP02_17220	6.92077559927986	6.78048546707264	6.88138078687617	6.6146478921883	6.76724107772884	6.74103084506037	6.77658939380451	6.54310369201182	6.73536946701058	6.06308319410596	6.9777978863924	6.58141935484787	6.81273100110963	6.86407181894461	6.94537676020793	7.38103583676583	8.08832240166424	8.16805603056494	8.02442874240983	6.27649969037231e-06	1.69834697504192e-05
CLUP02_17306	6.32983669454727	7.14892608375212	7.09484052951823	7.15184456969808	6.61808893016848	7.12047532879539	6.8580287982994	7.06539603615604	7.0334155286269	7.37836635643349	7.33886935455479	6.61891779793442	7.358662598442	7.5320784381044	7.70765468827063	7.63044623183423	8.22407565036369	8.46351535501539	8.25458021213794	6.62808367134642e-05	0.000137804225483361
CLUP02_17314	8.17596876845797	8.10122350033547	8.1119284462758	8.09545690993539	8.15597109743252	8.0707364750377	8.09447087570097	8.12334342201321	8.29095542565345	8.56952264089134	8.50954565496935	8.41132917485539	8.42021448973439	8.71507648474193	8.81457138384087	8.75461966127106	9.22655413676047	9.34153130393011	9.28906709724827	3.22233545071497e-09	6.67411303970976e-08
CLUP02_17320	6.88442239883352	7.25947987811417	7.22595270271212	7.17279716635309	7.74818177853471	7.30109990772669	7.38894199379325	7.37241760136622	7.43245852302292	7.76684778862579	7.66885651890887	7.56976428268101	7.19085753728678	7.46755854245734	7.82843242911663	7.78514778532795	8.3244883341403	8.49578792982778	8.40328448338216	1.80011275514467e-05	4.38577393424964e-05
CLUP02_17344	6.30825303101627	5.54151687934395	5.57405648575366	NA	6.24538921724077	6.28433780604748	NA	6.23258682979847	7.08540925606966	7.52083134979198	7.61086904873392	7.26363661192159	7.66328523171192	8.05760545188197	8.05783416220061	7.92004140306047	8.65933151564598	8.85010753951581	8.6120669457063	1.97819465461933e-08	2.42658544299972e-07
CLUP02_17433	7.60210900361132	7.81432536779043	7.68859394795654	7.81397506359008	7.56402487622804	7.46643016154829	7.57358170468602	7.44848347013026	7.9936443219715	8.12979223817997	8.26561410297686	7.97985673638833	8.02888176301759	8.47098907965004	8.52230918637351	8.3410277177845	8.94898047846083	9.09331781728583	9.02402746957956	7.4609357998776e-09	1.19374972798042e-07
CLUP02_17497	8.14736799226551	NA	6.71923366772155	6.39280430789475	8.20798243936458	6.72202322499132	6.55231437807176	6.82263611415537	8.19618810143365	7.54581107199213	7.30468804240458	6.999515495708	7.13834649183945	7.68775608961842	7.89598480560797	7.71832761335246	8.37341526834317	8.62902820973192	8.48889234167722	0.0592868574752753	0.0651270553758248
CLUP02_17581	NA	5.9841402375106	6.40879121489198	NA	NA	5.75579744011695	6.33220528885074	6.18553791192954	6.76275466368804	6.89854988557648	7.13822816520438	6.71339724032813	6.87739403973955	7.26863516441888	7.40747808832927	7.38822383093815	7.75562867788537	7.91713534092585	7.79718390274959	9.37002928381216e-06	2.44551118896658e-05
CLUP02_17680	7.42069189217229	7.1272757434671	7.16715361148428	6.8658795410345	7.28825518975792	6.98452728943755	7.23232238847948	7.22996763116777	7.33458134965501	7.40304875371852	7.35424556739345	7.22562932239684	7.29622325177564	7.54560286709125	7.55822489888876	7.34195278761318	7.97218651211426	8.02279023834021	7.97306873811024	1.70486995716652e-05	4.1826142949152e-05
CLUP02_17683	5.73594724954773	5.58186167441561	NA	7.60326047217038	5.32516991290762	5.60987730142575	NA	6.2966153553862	6.46612265738181	6.8759572717704	6.7522280476163	7.56073953644329	6.10047213494921	7.10930477637401	7.69770384545872	7.73301664205062	7.75505920368508	7.90892512234634	7.95478858313801	0.0194336091538928	0.0222098390330203
CLUP02_17968	6.03424592349815	6.99641841955776	6.59729831130892	7.17888698010151	7.05387534591075	7.05027985263764	7.07756519677152	7.02693742165968	7.07436192867039	7.07457022214637	7.16632017050649	5.97633703422364	7.19694600154807	7.24069397114651	6.67955844072668	6.84644489485472	7.54504922158285	7.69589717585784	7.4816164077821	0.0800734704311637	0.0869234133294049
CLUP02_18086	4.84279778402762	5.16568239476645	5.99262426688181	6.05166114650841	5.84961623197781	6.00377488472731	6.12793017870755	5.92284433196573	5.73433273220852	6.32195823684492	NA	6.47638174906198	5.69690513893609	6.38892950119723	6.18118342643327	6.49651972726538	6.86782915074031	7.37992521955394	6.91530104640479	0.00328574137684382	0.00428777598112952
CLUP02_18088	5.0197045521696	NA	NA	NA	NA	NA	NA	NA	5.69372584036917	6.26744029372688	6.38821971913173	5.7783893609753	5.90265744950525	6.57679798514787	6.83871656968269	6.53298373138217	7.3116679197679	7.42159494978541	7.29807537914774	0.000920108322469204	0.00136532202688979
CLUP02_18115	7.02444439662221	6.76098412245241	7.24252403570856	NA	6.29729871804689	5.53645036293441	NA	6.54694018961466	6.19077097015087	NA	6.13705621845543	NA	6.51119540349529	6.67550828310574	6.47623107975908	6.61854842215007	7.40885406027784	7.25093689345561	7.42192101960519	0.00102127884044861	0.00149139132255987
CLUP02_18136	7.39733346855037	7.24604562072815	7.28131822753085	7.27358671075969	7.27977983142229	7.46087221683067	7.36278912893438	6.97050855278746	6.92320974065225	6.53867767825094	7.19030957229483	7.24296542433998	7.22161698510793	7.07272998903085	7.31346724607516	7.13182756905248	7.52638612153877	7.65609667592067	7.54323995002056	0.0148480045553343	0.0172913470770982
CLUP02_18162	7.07246828644592	7.3600096574389	7.37969188605857	7.63832714583362	7.08328208337056	7.31113088659075	7.1301867672088	7.42548969938082	7.11602434444156	6.95813245522165	7.39554497381155	7.60918896921069	7.12283551761268	NA	7.60576562893962	7.56256753862802	7.33482382839296	7.36043339709424	7.40869476561157	0.772367496852477	0.77447204044063
CLUP02_18215	8.46067717561074	8.57915916179637	8.53907055270936	8.60905808950722	8.5491223175512	8.54918233592086	8.47537231592674	8.611270968671	8.47488333070475	8.41028537046807	8.56708524335538	8.57525530103451	8.39659589879756	8.3904876059059	8.50609717157771	8.50233079869482	8.1651406339802	8.35421328376636	8.30623440950448	0.00129805379450352	0.00184533185794795
CLUP02_18287	5.64310045909689	6.18507201612076	6.048121054394	NA	6.36306446674389	5.94733827127745	6.16619668065457	6.37028798140737	6.48490685362597	6.26432100624889	6.653079588796	6.71971229291176	6.25801638886139	6.93065948408014	7.0260307251892	6.85054972670682	7.52274295656942	7.63664762698709	7.45019576570249	2.34032645561289e-05	5.41660462682731e-05
CLUP02_18293	6.3558629583061	6.46620178900838	5.79229219733272	6.77878317919325	7.1130803448459	6.45984217772564	6.259918060407	6.50346323838541	6.53792041760815	7.40576908790361	6.61074168705366	6.90143363062767	6.76954440636457	7.21140737789433	7.40397415495754	7.31689319105306	7.78003146232812	8.10875855628209	7.9037528396558	0.000354470749874809	0.000584956215040044
CLUP02_18297	NA	6.27661836770924	6.25711548614397	NA	6.25435764142328	6.17397711193708	6.60653004075249	6.78418352520588	6.74836457448171	5.79009518998012	6.85093093288678	6.489348208842	6.88070622177362	7.18449383754234	6.99909413550918	7.04711942892651	7.55681756430402	7.57314489509663	7.21844741142652	0.00199428946069663	0.00274868360125978
CLUP02_18322	5.77225680844699	NA	6.13377561199336	6.48383942776073	6.28257708527812	NA	6.0304583885303	6.32672889306428	5.3056725952524	7.01129987009607	6.54271183490942	NA	6.6895968267289	7.07161889265578	6.84855790917947	6.73544827953394	7.68341608112361	7.77717122527532	7.69104896935969	0.00357272036824469	0.00459706676753163
CLUP02_20002	6.94595739689303	6.86768654873484	6.46708336965215	6.49437632824913	6.896171353196	6.83786314475678	6.77031017159316	6.88757869253562	7.01529404530594	NA	6.79901625203197	6.99294155435268	7.07173702306935	7.07309513661359	6.98171175942863	6.94906891497704	7.21370958857353	7.45193063497039	7.28659717466501	0.00107577806106548	0.00156476808882251
