# Supplementary material for: Deciphering the Infectious Process of Colletotrichum lupini in Lupin through Transcriptomic and Proteomic Analysis
Source: Microorganisms. 2020 Oct 21;8(10):1621. doi: 10.3390/microorganisms8101621 (PMC7589765; doi:10.3390/microorganisms8101621)
Supplement: Supplementary file 1 [file microorganisms-08-01621-s001.zip › table S3.xlsx]

## Sheet: Tab. S3
Tab. S3: Expression analysis for all C. lupini DEGs in comparison with liquid culture and measured during the infectious process using RNA-Seq. LC: Liquid Culture; IP: In Planta; the number after LC or IP corresponds to time post inoculation in hour
Gene_ID	Normalised read counts						Log2 Fold Change
	LC24	IP24	IP48	IP60	IP72	IP84	IP24/LC24	pvalue	padj	IP48/LC24	pvalue	padj	IP60/LC24	pvalue	padj	IP72/LC24	pvalue	padj	IP84/LC24	pvalue	padj
CLUP02_00002	9.7325	24.345	177.0275	204.51	349.575	1206.565	-	-	-	-	-	-	5.04386761363175	9.78368659457951E-31	1.16164053510289E-29	5.32070696628871	5.86699244910376E-19	2.84357498349778E-18	7.06394191389305	6.21007588024991E-55	4.79848667647355E-54
CLUP02_00021	10.3125	8.3725	7.82	11.295	16.1	19.66	-	-	-	-	-	-	-	-	-	-	-	-	1.02922437244187	1.97804252463089E-21	7.5446649300129E-21
CLUP02_00025	8.075	8.02	25.1175	38.74	39.3975	38.385	-	-	-	-	-	-	-	-	-	2.43168469856838	3.92600825118872E-71	4.67485797317471E-70	2.34683347218	1.24564462260016E-87	1.36564389514384E-86
CLUP02_00040	1.305	2.315	34.8425	81.83	98.1625	84.965	-	-	-	-	-	-	6.41909799271368	1.16647028489018E-154	2.97980136412856E-153	6.36636365122025	0	0	6.12803539126074	0	0
CLUP02_00043	8.3325	4.405	7.6025	8.8425	15.4725	30.975	-	-	-	-	-	-	-	-	-	-	-	-	1.9994927514241	9.10756924654543E-31	4.44551282104105E-30
CLUP02_00052	18.5025	7.5425	28.375	15.4175	33.1225	47.17	-	-	-	-	-	-	-	-	-	-	-	-	1.44833614637527	1.13420048806157E-23	4.6296604717367E-23
CLUP02_00061	78.3625	57.9675	37.52	33.81	14.9875	9.77	-	-	-	-	-	-	-	-	-	-2.29186404940609	4.15729878441213E-16	1.76251194618264E-15	-2.89614631147206	8.01973049644361E-74	7.73885514265112E-73
CLUP02_00063	56.6775	32.9775	37.8025	30.98	18.6075	18.4375	-	-	-	-	-	-	-	-	-	-1.47433229824988	4.3424371960821E-12	1.48784393450131E-11	-1.53453103497083	4.56584035767943E-20	1.65987321336471E-19
CLUP02_00103	0.0775	2.6625	11.2475	46.685	74.7075	58.015	-	-	-	-	-	-	-	-	-	10.0295070886665	0	0	9.63905253152069	0	0
CLUP02_00148	3.9175	179.8725	382.1725	134.9825	30.5675	5.595	6.07414272542128	1.45984185848445E-123	5.49745710392434E-122	7.16598244178931	0	0	5.25440238134526	1.28010180729033E-125	2.69781455886437E-124	-	-	-	-	-	-
CLUP02_00178	117.1875	60.275	81.3075	62.8075	53.0775	76.9325	-	-	-	-	-	-	-	-	-	-1.01416024754789	1.35264975078615E-12	4.79643634056338E-12	-	-	-
CLUP02_00184	12.9925	11.07	12.78	32.9425	37.48	32.3375	-	-	-	-	-	-	-	-	-	1.65690692107055	3.22197933220636E-18	1.5122136573786E-17	1.41340637493747	1.49755984331628E-17	5.06605866220402E-17
CLUP02_00191	122.9625	82.6225	58.2175	50.3675	47.245	64.57	-	-	-	-	-	-	-1.19669578558	2.78448803402817E-06	0.0000172597309756305	-1.2245981498525	5.06729395746724E-14	1.9166294203832E-13	-	-	-
CLUP02_00207	365.935	314.9875	180.815	139.8125	63.135	69.2	-	-	-	-	-	-	-1.34180265771123	0.0000109059222001407	0.0000634047752739217	-2.46583915508928	1.27915479275294E-09	3.66096379112822E-09	-2.30900197231438	2.07482040486364E-12	5.48443092676335E-12
CLUP02_00232	43.775	22.6675	47.505	58.7225	89.745	95.4125	-	-	-	-	-	-	1.05191933709718	4.24433729857292E-08	3.12840062353839E-07	1.18360142940149	8.82965049310032E-30	5.77844884190064E-29	1.22239848306043	7.28654887553031E-38	4.18028310831794E-37
CLUP02_00233	261.9425	18,192.0875	12,855.5775	8237.87	1863.9625	756.26	6.71742543166361	1.27941115815619E-259	8.32198803327961E-258	6.18767016926697	8.06423958502766E-276	4.53949486640516E-274	4.99189177929779	6.81634754734497E-77	1.11576329755569E-75	2.94878535223745	2.44668239643236E-32	1.7162364882611E-31	1.62414696399475	1.01182081070781E-18	3.56092903802041E-18
CLUP02_00240	10.255	14.4625	11.46	41.39	99.3	302.42	-	-	-	-	-	-	-	-	-	-	-	-	4.9833975887724	6.12823606549668E-105	7.59321084091718E-104
CLUP02_00243	4.6475	7.5625	13.7925	24.415	92.225	216.47	-	-	-	-	-	-	-	-	-	4.44871777875046	1.25933378464889E-71	1.50885395688677E-70	5.64117402143506	0	0
CLUP02_00267	1.2325	2.59	13.5275	26.9875	76.04	133.115	-	-	-	-	-	-	-	-	-	6.08061495717173	2.38190921763058E-143	4.17700261891763E-142	6.8478825151781	3.37162584605876E-267	9.28971647585138E-266
CLUP02_00268	1.5375	3.725	5.43	19.365	36.4525	69.76	-	-	-	-	-	-	-	-	-	4.72595988196459	7.79667531110257E-135	1.2965333340618E-133	5.59986556967323	1.39597612763214E-289	4.63995874803444E-288
CLUP02_00285	9.6325	4.71	9.3675	12.9675	14.195	21.0525	-	-	-	-	-	-	-	-	-	-	-	-	1.22550877350741	4.14723007221363E-14	1.18153738383882E-13
CLUP02_00354	52.585	31.085	37.055	18.6625	8.6875	9.19	-	-	-	-	-	-	-1.29309472857253	1.08583284258022E-06	7.04120835611633E-06	-2.49939871427416	7.88720223824052E-43	6.67298820945875E-42	-2.43058210038207	5.86286799453692E-65	5.20205321210183E-64
CLUP02_00357	80.2075	72.7525	96.94	137.4975	158.895	127.8175	-	-	-	-	-	-	1.28628424116388	1.34041206800469E-11	1.18321190924393E-10	1.12185430525166	3.28178106711557E-09	9.16144092397386E-09	-	-	-
CLUP02_00372	143.36	109.6175	81.9675	80.7175	44.28	43.2925	-	-	-	-	-	-	-	-	-	-1.57180341697702	8.62259986749807E-06	0.0000174900054094677	-1.62111727874699	9.95695914184066E-06	0.0000169787234877967
CLUP02_00375	95.16	67.06	43.88	34.7	31.0525	33.47	-	-	-	-	-	-	-	-	-	-1.48945923620194	3.73873011320443E-35	2.79535286370983E-34	-1.40105921221115	4.48764039236415E-44	2.83900875577357E-43
CLUP02_00391	58.1025	51.4525	59.7975	68.0875	86.935	151.3125	-	-	-	-	-	-	-	-	-	-	-	-	1.48086812053288	6.40532903630456E-62	5.34372868606444E-61
CLUP02_00403	41.17	30.9475	38.91	60.785	77.5425	71.05	-	-	-	-	-	-	1.10207688775461	0.0000235622265888557	0.000123756741522775	1.042621118208	1.21531058044289E-08	3.2470001519035E-08	-	-	-
CLUP02_00411	358.8275	273.215	400.2025	648.25	950.855	600.05	-	-	-	-	-	-	1.4252178228711	5.91035212218073E-06	0.0000349643988701639	1.52689928034465	6.04929213674371E-10	1.78426368987441E-09	-	-	-
CLUP02_00412	1.235	46.4125	190.0375	531.05	664.4525	385.2975	-	-	-	-	-	-	9.2721370415169	3.08160983649247E-190	9.99152727755058E-189	9.18985451425329	0	0	8.37419005997418	1.59081978723324E-275	4.56325566365262E-274
CLUP02_00423	6.3225	30.5225	37.605	39.7325	45.865	38.25	-	-	-	-	-	-	3.20366118744888	2.70495973317698E-35	3.42899406777172E-34	2.98780276003942	1.14572732572825E-61	1.27017701800563E-60	2.6876312735443	1.88374186106474E-85	2.02284895234337E-84
CLUP02_00459	55.46	1176.4275	1263.2525	554.7125	111.15	31.8175	5.01494792962197	5.62395366030276E-55	1.57801523292024E-53	5.07912835978646	3.2271231452891E-96	7.38956503268741E-95	3.85914027998728	1.22688871121877E-47	1.69551997304496E-46	-	-	-	-	-	-
CLUP02_00460	148.74	78.72	67.3575	35.6925	12.69	7.0575	-	-	-	-	-	-	-2.09852858557352	1.75700017331139E-09	1.45210896676618E-08	-3.49714155393797	1.96193488465314E-44	1.72026017840723E-43	-4.33743121955978	3.35749734330951E-137	5.13182440648913E-136
CLUP02_00465	24.8325	43.075	79.91	160.7275	215.035	145.435	-	-	-	-	-	-	3.26516825077784	3.20249401960282E-15	3.13918890526184E-14	3.24356137432251	6.90463561428354E-24	3.86059191302984E-23	2.65469412457738	8.44142260986401E-19	2.98083287437694E-18
CLUP02_00498	4.4525	4922.5225	11,127.325	6750.1575	1785.3325	391.8375	10.7198831737622	0	0	11.8484887223977	0	0	10.6964233608148	0	0	8.76580949085136	1.57638208208556E-298	5.63118710433896E-297	6.55650065412833	8.73287097273835E-91	9.83152248221189E-90
CLUP02_00510	1.3375	37.4375	583.1625	1054.3175	1439.625	883.495	-	-	-	9.32208540396503	7.33354257611649E-77	1.57263746354498E-75	10.2481842180225	2.5611032837097E-82	4.27526746171739E-81	10.1962271583154	2.14945280845832E-157	4.18817622981424E-156	9.46227170005342	4.64885724818795E-119	6.29607929785753E-118
CLUP02_00521	0.7275	25.9775	150.9275	394.26	677.4875	574.9375	-	-	-	-	-	-	-	-	-	10.0019133113329	1.49686809119387E-280	4.89399753883555E-279	9.7255932047835	0	0
CLUP02_00595	0.065	7.295	176.0175	382.4875	607.2725	387.09	-	-	-	11.8835343098616	1.02293656446619E-100	2.46783446177469E-99	13.1560881812316	3.27058985014801E-209	1.25323056530671E-207	13.2446858502688	6.64418742021535E-255	1.94191477781749E-253	12.564496957079	3.77573841599371E-232	8.68834751988004E-231
CLUP02_00596	0.0425	22.315	488.7575	899.0125	1102.315	501.76	-	-	-	14.0371287485953	1.01801179336298E-123	2.6967332016341E-122	14.9833714190611	3.62135986791083E-199	1.29906653985057E-197	14.788314839099	6.47516833120788E-216	1.48697615605952E-214	13.6193465954368	1.85451667627984E-173	3.37683297402607E-172
CLUP02_00597	0.0375	26.1275	462.78	823.345	909.5125	456.735	-	-	-	14.1291360409495	9.78881555913119E-95	2.20411497006437E-93	15.1483650040473	2.49443297216604E-99	4.4269620958652E-98	14.681496593028	3.3348792991319E-125	5.27293620329953E-124	13.6582575103633	3.55198607766946E-104	4.34962505651453E-103
CLUP02_00598	0.1375	11.3575	146.37	300.5925	416.2275	248.9825	-	-	-	10.5881128566382	4.61325353215429E-210	1.88863803695165E-208	11.7495640616322	0	0	11.6880894740933	0	0	10.9166870684573	0	0
CLUP02_00693	93.35	65.1175	46.2375	30.9775	26.31	30.1025	-	-	-	-	-	-	-1.19759569014445	3.15661584271531E-06	0.0000193529247666109	-1.66036523169323	2.84833782421737E-18	1.343384758659E-17	-1.53633051396927	8.78112565966539E-25	3.67753542626786E-24
CLUP02_00704	40.1925	48.0125	40.3425	58.0075	70.195	94.3425	-	-	-	-	-	-	-	-	-	-	-	-	1.32817998611119	1.45615924363287E-41	9.02129424901549E-41
CLUP02_00717	103.7625	80.6175	75.89	54.5075	78.4625	211.2925	-	-	-	-	-	-	-	-	-	-	-	-	1.12510883597137	2.46552918059372E-14	7.14082725333783E-14
CLUP02_00780	437.56	331.6	273.4675	267.96	173.635	167.8575	-	-	-	-	-	-	-	-	-	-1.25755279820744	3.97574404342437E-15	1.59443040743568E-14	-1.30241512298909	7.94040159894558E-22	3.0564707625353E-21
CLUP02_00781	725.8225	480.04	443.805	297.4975	267.1375	247.34	-	-	-	-	-	-	-1.04004492379702	0.0000129646239184468	0.000073597158001688	-1.29437211198324	6.84413111695043E-21	3.51125769271207E-20	-1.4655417603001	1.86754578974434E-26	8.26773971189144E-26
CLUP02_00797	694.7025	488.565	387.4325	222.875	186.1625	229.55	-	-	-	-	-	-	-1.4765423392215	1.6054853636983E-17	1.67089402666378E-16	-1.76890458633648	1.15164943558705E-34	8.54435292787471E-34	-1.50350187264077	4.82463791282164E-60	3.91581077110408E-59
CLUP02_00821	10.0475	2644.3725	2918.17	1670.435	408.8325	120.0175	8.63785631840021	0	0	8.75661793466644	0	0	7.85406799205451	0	0	5.46224152242681	2.06540439594316E-64	2.34362651751433E-63	3.66940613547521	9.44482917657764E-60	7.63608968948015E-59
CLUP02_00863	1685.36	875.6275	941.3525	1027.49	952.72	629.615	-	-	-	-	-	-	-	-	-	-	-	-	-1.32711713414455	6.41789071590939E-32	3.19977694264625E-31
CLUP02_00879	1.4175	33.0525	169.5425	501.375	1011.4275	988.6775	-	-	-	7.42382294994691	8.96821879750207E-149	2.69245857676118E-147	9.18010094796666	0	0	9.6095237648705	0	0	9.54316425142089	0	0
CLUP02_00885	2.0525	2.4425	4.9925	9.9075	19.03	17.27	-	-	-	-	-	-	-	-	-	3.32934234396685	1.5666073061973E-31	1.07928053344807E-30	3.16997136965805	2.99172456776251E-37	1.67057899863858E-36
CLUP02_00889	111.7575	79.5	69.325	39.1875	22.2025	17.8725	-	-	-	-	-	-	-1.71962815292849	0.0000854107324016896	0.000394527383093832	-2.15279298158036	7.32406152349356E-14	2.73800672070137E-13	-2.5648325651143	4.82148186749531E-16	1.54140198939468E-15
CLUP02_00896	82.27	57.03	100.545	116.885	218.67	155.5075	-	-	-	-	-	-	1.21356545663861	1.55554618953467E-15	1.53371396231313E-14	1.54590750718827	1.77142637481765E-37	1.37232187832259E-36	1.00961986172573	6.37667190436425E-23	2.53372883638306E-22
CLUP02_00952	10.8	11.5475	12.4575	13.9425	25.88	19.605	-	-	-	-	-	-	-	-	-	1.39200794299095	9.55223242714764E-08	2.29753819849973E-07	-	-	-
CLUP02_00956	6120.6575	3794.845	3286.515	3413.1775	3114.505	2588.4775	-	-	-	-	-	-	-	-	-	-	-	-	-1.14798194994474	7.03182055662869E-16	2.20428626430845E-15
CLUP02_00962	60.7725	73.2675	77.49	167.13	197.3825	147.605	-	-	-	-	-	-	-	-	-	1.82794053417938	0.000302681520425231	0.000521314868660956	-	-	-
CLUP02_00971	65.48	51.8525	53.4625	68.415	118.3325	94.6825	-	-	-	-	-	-	-	-	-	1.01571696650581	1.42762394578222E-26	8.71483098548705E-26	-	-	-
CLUP02_00981	43.235	25.7775	26.835	18.31	6.98	3.3925	-	-	-	-	-	-	-	-	-	-2.60859151363419	4.08509005833529E-13	1.4812290831821E-12	-3.57122728719713	4.44446698084148E-40	2.65148542959603E-39
CLUP02_00991	218.8975	188.2625	104.56	104.535	35.735	99.88	-	-	-	-	-	-	-	-	-	-2.55184888532737	1.23251858103916E-14	4.83237468053767E-14	-1.03596581894684	3.83004559796948E-07	7.31095303750966E-07
CLUP02_01001	1137.245	686.4125	705.84	631.9125	416.2575	354.535	-	-	-	-	-	-	-	-	-	-1.32504320435591	3.12555012384623E-06	6.64739381356049E-06	-1.57715334099613	1.69931869522614E-06	3.07286126753328E-06
CLUP02_01013	80.245	47.1675	96.5125	104.0375	160.0175	126.51	-	-	-	-	-	-	-	-	-	1.11485495539057	5.01034104011839E-33	3.55328965676043E-32	-	-	-
CLUP02_01061	264.235	130.865	147.4075	157.71	132.61	97.6925	-	-	-	-	-	-	-	-	-	-	-	-	-1.34242749794882	2.15754533573732E-23	8.72181454253659E-23
CLUP02_01091	28.545	17.7825	21.125	12.2575	26.9725	63.4675	-	-	-	-	-	-	-	-	-	-	-	-	1.24608126433535	3.10406704306754E-14	8.92845657717505E-14
CLUP02_01107	228.0725	341.1375	266.47	163.44	122.7475	596.7775	-	-	-	-	-	-	-	-	-	-	-	-	1.48115325934329	0.0000642230979805907	0.000102268568191146
CLUP02_01131	11.43	4291.66	3595.9475	1507.2275	490.725	122.63	9.15880481004148	0	0	8.86638610643266	0	0	7.45298039946857	0	0	5.53609601213892	5.43676551248746E-130	8.73960056132359E-129	3.5129871233666	6.77400673246258E-44	4.27252111378814E-43
CLUP02_01139	18.1075	11.8725	18.8175	34.3025	51.7775	43.43	-	-	-	-	-	-	-	-	-	1.65978881996543	1.18258524871226E-24	6.78930638323202E-24	1.35573038750836	5.22026168838224E-34	2.77442334402853E-33
CLUP02_01151	1.885	1.9075	1.8725	20.365	78.955	103.375	-	-	-	-	-	-	-	-	-	5.51452820028223	5.12343778524663E-52	5.17440392028312E-51	5.87795412578627	4.92241211969437E-92	5.63253058942077E-91
CLUP02_01163	532.415	324.1625	319.4575	284.475	303.8675	193.325	-	-	-	-	-	-	-	-	-	-	-	-	-1.37135274688506	7.83658414872763E-24	3.21760925635993E-23
CLUP02_01169	10.87	8.005	9.3525	9.0125	16.1125	172.3	-	-	-	-	-	-	-	-	-	-	-	-	4.08381165670564	4.16077865953284E-29	1.96231317861751E-28
CLUP02_01187	33.695	22.0775	31.3925	62.2275	80.665	72.7825	-	-	-	-	-	-	1.46499065931879	2.12608129358528E-09	1.74008401018679E-08	1.38738428945797	6.38483466117246E-20	3.1990509250394E-19	1.20878402157242	1.57354456541706E-20	5.79086523722905E-20
CLUP02_01217	12.4	11.895	11.5825	8.965	13.0625	23.2725	-	-	-	-	-	-	-	-	-	-	-	-	1.01094729378767	1.34401899850964E-10	3.2649371031081E-10
CLUP02_01235	28.7525	14.25	28.2325	41.43	61.455	38.8	-	-	-	-	-	-	-	-	-	1.22088106955811	4.31833042616062E-11	1.38143605175188E-10	-	-	-
CLUP02_01286	158.4925	165.6425	219.805	457.37	758.3625	627.4675	-	-	-	-	-	-	2.08712487374052	2.48132180494633E-06	0.000015494476159776	2.36870644660552	2.81048621982007E-09	7.90295614873602E-09	2.08476211626934	7.31831327280343E-09	1.57497923877188E-08
CLUP02_01308	84.41	61.72	71.35	41.9575	48.5875	38.51	-	-	-	-	-	-	-	-	-	-	-	-	-1.04054445699432	3.97565893351278E-22	1.53315466054802E-21
CLUP02_01312	78.425	47.555	55.58	37.3625	30.6475	35.8925	-	-	-	-	-	-	-	-	-	-1.22998110248149	8.06987380347458E-06	0.0000164902400073119	-	-	-
CLUP02_01325	30.2125	64.955	65.045	64.14	38.4225	34.215	1.63257172559265	1.57933458624106E-11	3.70496359493599E-10	1.64551417212972	3.87818350579287E-14	5.75761089706172E-13	1.24096693525785	6.57729263635019E-08	4.76815431222577E-07	-	-	-	-	-	-
CLUP02_01340	14.055	11.1925	12.5425	21.025	27.1425	25.8975	-	-	-	-	-	-	-	-	-	1.08338858933411	0.000250754291232103	0.00043655688428405	-	-	-
CLUP02_01379	14.4625	70.125	60.8475	36.6025	12.15	9.4025	2.83377155905991	2.38857118834005E-55	6.83609074102923E-54	2.62491221805351	2.42557884058319E-45	4.48898221044917E-44	1.59349299447197	6.26302647207186E-14	5.96579809712607E-13	-	-	-	-	-	-
CLUP02_01414	33.1925	23.285	58.1625	101.7725	133.1075	250.2475	-	-	-	1.34640143508517	3.42721967720132E-07	4.49531435329999E-06	2.19957658182411	8.26138384484986E-17	8.49310558683955E-16	2.13359766299896	3.76803818623221E-18	1.76421011195192E-17	3.01168951948748	6.84513265625545E-42	4.25332575139434E-41
CLUP02_01470	73.08	59.2325	109.6075	72.0775	83.2325	216.3775	-	-	-	-	-	-	-	-	-	-	-	-	1.66148769396874	1.13950606603403E-15	3.54024584907307E-15
CLUP02_01478	20.6425	13.945	15.6375	26.6975	38.4025	27.5525	-	-	-	-	-	-	-	-	-	1.02990946943406	3.15485255597871E-07	7.25352870140993E-07	-	-	-
CLUP02_01483	14.3325	73.9075	97.4825	72.2875	37.6775	53.2625	2.96100797233063	5.6217104541988E-42	1.46266684726518E-40	3.31540082906769	4.34588107523339E-32	7.33910666580038E-31	2.72402375418903	4.17214344974918E-26	4.72096231964907E-25	1.51949409590726	2.06544149995277E-11	6.78745596832861E-11	1.98673110299499	1.2732061928584E-31	6.3327642941698E-31
CLUP02_01488	135.355	90.225	85.17	60.445	23.39	30.715	-	-	-	-	-	-	-	-	-	-2.36221860668466	2.23664028037263E-17	1.00570608411161E-16	-2.04623628075967	3.48762215640406E-20	1.27453417024609E-19
CLUP02_01496	461.34	324.365	241.265	132.535	38.925	35.4825	-	-	-	-	-	-	-1.81577265685276	5.03546646888501E-07	3.41284646983524E-06	-3.4475042809989	4.41136379497473E-32	3.0831596958356E-31	-3.61236937658203	2.45909585609586E-29	1.16501057073863E-28
CLUP02_01515	4.265	3.645	8.285	8.6075	12.7025	15.6725	-	-	-	-	-	-	-	-	-	1.6913344325754	1.97016630280735E-11	6.48541091828564E-11	1.97663315404229	1.98500418664979E-18	6.93922999473231E-18
CLUP02_01552	12.19	5.8825	16.375	30.435	43.53	30.4525	-	-	-	-	-	-	-	-	-	1.95795100549209	4.83509151468821E-10	1.43490638951285E-09	1.42126143043894	2.78332897373827E-07	5.35688499173524E-07
CLUP02_01555	7.73	6.555	20.9425	41.14	39.7425	32.8025	-	-	-	-	-	-	2.73793536427962	3.66000135838686E-25	4.08659754320546E-24	2.51448901610125	1.58694125719452E-34	1.17287727399549E-33	2.18593729941235	6.69117854686377E-25	2.81351965404272E-24
CLUP02_01576	0.1075	38.58	423.34	1028.5975	1251.74	880.51	-	-	-	-	-	-	13.9643802487988	4.26968056345494E-129	9.1122549746646E-128	13.6718681031219	2.89605259380923E-133	4.77477389184444E-132	13.1290981863252	1.64067831872991E-109	2.08216993904268E-108
CLUP02_01611	2.3725	6.5025	31.3175	60.3425	75.955	44.0775	-	-	-	-	-	-	5.3627022877973	1.46461734942169E-244	6.17336212781243E-243	5.12824814006293	1.54246832387906E-293	5.40985708502309E-292	4.31279814075789	5.90387992009224E-222	1.28778380757012E-220
CLUP02_01612	0.03	5.1675	96.025	135.3575	188.5125	104.765	-	-	-	-	-	-	12.9486643247161	1.53565183935261E-109	2.9091112372455E-108	12.7799469692881	3.75168140366846E-123	5.88373449404591E-122	11.9053928501451	1.76852016195128E-111	2.31455076195373E-110
CLUP02_01622	20.885	17.7925	57.6425	79.5	151.9175	141.4675	-	-	-	-	-	-	2.58542097152782	4.11289980052377E-09	3.25556294069628E-08	2.99151778416205	1.85676413521516E-18	8.82191629761096E-18	2.86426779218119	2.22793886021097E-19	7.98853420082496E-19
CLUP02_01649	75.375	67.105	36.615	17.8225	17.9525	20.3875	-	-	-	-	-	-	-1.90739715180098	1.38102544694429E-06	8.88705688377127E-06	-1.9053013475652	7.42581694670477E-18	3.39440779388472E-17	-1.77860963346881	3.19756060004136E-18	1.11224117881837E-17
CLUP02_01656	603.4	387.23	387.955	215.6175	57.0925	15.8425	-	-	-	-	-	-	-1.47422913390144	4.14163995078974E-08	3.07612553173194E-07	-3.33329448132743	4.22187077544535E-30	2.77951833646214E-29	-5.18783348214811	2.57478118306009E-21	9.8028941769597E-21
CLUP02_01667	0.3975	166.0425	168.765	588.5775	1470.9675	8358.19	-	-	-	-	-	-	-	-	-	11.994963874239	8.75640264897097E-66	1.00542266130149E-64	14.4762795965457	4.77959110081397E-63	4.11870936835574E-62
CLUP02_01687	0.215	0	10.455	13.21	23.385	28.7575	-	-	-	-	-	-	-	-	-	-	-	-	7.15883510565157	1.43406258670397E-176	2.68118487192688E-175
CLUP02_01688	9.1975	66.1275	437.8175	1376.4125	2373.2425	1783.6675	-	-	-	6.12764318183628	3.60055079916819E-72	7.6005377026191E-71	7.92128475877061	9.30672113453397E-195	3.2022718026172E-193	8.1396223833186	0	0	7.69241594891105	0	0
CLUP02_01696	33.9825	63.7825	94.4975	157.2	180.87	325.79	-	-	-	-	-	-	-	-	-	2.55828800392612	5.97852784609136E-23	3.2304146260813E-22	3.35347451122441	6.14442254784975E-52	4.44322126702954E-51
CLUP02_01753	37.1775	35.635	86.235	144.28	194.7475	122.5225	-	-	-	-	-	-	2.47357014360192	6.89295492084777E-26	7.74768133103289E-25	2.50731608713273	6.35203659073319E-81	7.80450865192632E-80	1.81136398827798	3.17368910305214E-56	2.48902808306786E-55
CLUP02_01757	0.1375	0.5075	19.69	50.4925	56.6575	41.34	-	-	-	-	-	-	9.29855128286696	4.20077094107797E-270	2.08308817842866E-268	8.83581382088832	1.04569408755185E-263	3.20181570617065E-262	8.33752977183173	0	0
CLUP02_01795	5.505	12.32	27.2725	24.2825	25.7875	57.3225	-	-	-	-	-	-	-	-	-	-	-	-	3.48383494876637	1.20172413594413E-26	5.36548047050537E-26
CLUP02_01815	95.795	63.2575	70.1925	28.1125	57.67	62.6775	-	-	-	-	-	-	-1.43807062126426	0.0000150768824805758	0.0000847320795408361	-	-	-	-	-	-
CLUP02_01846	7.725	5.4875	24.8525	31.485	57.8075	51.76	-	-	-	-	-	-	-	-	-	3.03092055363094	6.55159114032285E-09	1.78251330178883E-08	2.85069718459801	9.03486973160736E-09	1.92266435142132E-08
CLUP02_01847	12.2125	10.86	39.5075	88.81	160.1025	158.5025	-	-	-	-	-	-	3.49745562724923	4.9831464994276E-27	5.75451027262667E-26	3.84126835292063	1.2500153414627E-36	9.49322674677775E-36	3.79918679644432	1.37053515634423E-61	1.13434807011258E-60
CLUP02_01848	0.655	1.6125	3.375	8.1425	18.1625	22.3125	-	-	-	-	-	-	-	-	-	4.91538779208102	4.76327490148719E-61	5.19116230789197E-60	5.17960362315041	2.56069925746402E-277	7.66014892161379E-276
CLUP02_01851	0.825	3.0725	17.125	114.16	187.795	224.32	-	-	-	-	-	-	-	-	-	7.95843863415194	5.33105183652206E-46	4.8969519012624E-45	8.19006060115553	6.40039325340659E-56	4.98231355859978E-55
CLUP02_01853	0.4	4.6575	26.55	63.1025	141.9125	208.0225	-	-	-	-	-	-	-	-	-	-	-	-	9.13215180054031	2.50484428936772E-84	2.63575072459095E-83
CLUP02_01855	0.0025	0	10.37	49.2175	89.1375	164.095	-	-	-	-	-	-	-	-	-	-	-	-	15.6391583947334	8.23576775825706E-51	5.8859036470274E-50
CLUP02_01891	0.3725	21.365	60.705	288.6225	508.03	452.88	-	-	-	-	-	-	-	-	-	10.5294115305324	9.13696607076106E-242	2.4824235986617E-240	10.3250159288821	1.76323834583092E-137	2.71486845306613E-136
CLUP02_01898	26.3125	27.05	30.8475	49.61	56.09	89.3825	-	-	-	-	-	-	-	-	-	1.23032501450725	1.21669719551664E-10	3.77332618995434E-10	1.85967702791297	4.80095424487206E-24	1.97897602140986E-23
CLUP02_01967	96.215	60.2975	75.8175	217.4375	326.625	283.1125	-	-	-	-	-	-	-	-	-	1.88607290026945	0.00015957813805518	0.00028502428547078	-	-	-
CLUP02_02013	8.78	69.18	62.025	33.3075	18.98	14.645	3.47936429446186	3.30537414275278E-41	8.44641142549863E-40	-	-	-	-	-	-	-	-	-	-	-	-
CLUP02_02029	31.475	19.145	35.7125	58.7475	86.81	84.6275	-	-	-	-	-	-	-	-	-	1.56667137311121	2.50135190543407E-16	1.07224618346274E-15	1.52339391273214	1.27109855146319E-21	4.87487246660058E-21
CLUP02_02034	91.39	69.3325	49.3675	31.9275	9.31	9.28	-	-	-	-	-	-	-1.49842864912445	0.000072551464071603	0.000341484322980886	-3.15210585173898	2.55839026999274E-29	1.65608551369664E-28	-3.20123058249047	6.16587402424483E-15	1.84976220727345E-14
CLUP02_02093	1570.0025	1143.9775	963.9375	591.48	268.4825	310.735	-	-	-	-	-	-	-1.31952615590307	1.92400752116347E-06	0.0000121493508639761	-2.40816551262796	6.5181988946799E-25	3.76455259516094E-24	-2.24024564151623	3.86332700750788E-32	1.94935102499313E-31
CLUP02_02107	127.02	82.3875	63.5825	29.44	8.9975	4.0775	-	-	-	-	-	-	-	-	-	-3.67577769886253	1.7398195610795E-12	6.11313649056895E-12	-4.9356325464008	5.83838353489809E-18	2.00748359968417E-17
CLUP02_02158	1.9225	1.94	6.5025	28.3	57.8625	68.34	-	-	-	-	-	-	-	-	-	5.0407341671004	4.71550192656831E-18	2.18658731162266E-17	5.24717893333683	9.95389952110716E-21	3.68910895525635E-20
CLUP02_02164	8.3975	10.0975	18.0325	37.9275	47.8125	37.3075	-	-	-	-	-	-	-	-	-	2.63893382718074	5.36940091133754E-62	6.02184555695938E-61	2.24256202160195	3.00753634484169E-47	2.03154229228984E-46
CLUP02_02169	28.74	28.145	28.22	28.9	46.41	64.5175	-	-	-	-	-	-	-	-	-	-	-	-	1.26393341906895	3.66895457516385E-33	1.90639972218191E-32
CLUP02_02200	198.8425	174.5925	194.975	285.9125	415.74	461.8525	-	-	-	-	-	-	1.13915082093062	2.73290710529364E-10	2.35085784669647E-09	1.19464503385943	3.95178274045241E-24	2.24205556068609E-23	1.3137457088646	9.64349925600515E-54	7.26384440362402E-53
CLUP02_02208	20.5475	16.415	14.3525	28.6	37.9225	43.0375	-	-	-	-	-	-	-	-	-	-	-	-	1.16342593656419	3.0481283504226E-34	1.63661045276536E-33
CLUP02_02244	109.685	182,740.7025	176,825.1925	98,470.7025	26,561.555	6682.185	11.3205726257169	0	0	11.2288906662548	0	0	9.97024969773453	0	0	8.03956369843977	5.37461322570326E-192	1.13929988048149E-190	6.02671988784079	1.90280601178371E-125	2.65631719245005E-124
CLUP02_02245	273.45	185.7675	183.345	152.3175	136.8075	123.435	-	-	-	-	-	-	-	-	-	-	-	-	-1.04952665000318	1.93375694919355E-10	4.63305154646601E-10
CLUP02_02282	28.9625	12.42	16.3075	15.5275	48.6625	125.1375	-	-	-	-	-	-	-	-	-	-	-	-	2.20852454478644	5.91978242744242E-46	3.88590106679136E-45
CLUP02_02341	26.605	34.85	118.86	457.4875	903.16	899.6025	-	-	-	-	-	-	4.79597195579633	3.71511457216086E-16	3.72838283849E-15	5.20824118724227	1.11149969574896E-51	1.11092378917086E-50	5.17857253165876	6.48862128097551E-45	4.12983980618927E-44
CLUP02_02353	0.035	127.2425	57.26	26.3925	7.285	2.1825	12.266109791064	3.80836701408285E-259	2.36946660745763E-257	-	-	-	-	-	-	-	-	-	-	-	-
CLUP02_02356	34.1225	19.63	22.175	41.93	63.8475	55.48	-	-	-	-	-	-	-	-	-	1.03203213152367	1.09474643041394E-09	3.15660069397384E-09	-	-	-
CLUP02_02375	7.725	4.4225	61.36	114.78	172.255	79.95	-	-	-	-	-	-	-	-	-	4.58952615232185	1.7212879307426E-229	4.25687745949034E-228	-	-	-
CLUP02_02376	11.865	15.1475	49.7	80.4775	153.9725	63.1025	-	-	-	-	-	-	-	-	-	3.83038675518896	3.51707632592193E-96	4.74436379909329E-95	2.50413854857727	1.31067834005516E-37	7.3977370460256E-37
CLUP02_02392	39.4325	24.155	26.8525	27.8975	45.1275	77.6125	-	-	-	-	-	-	-	-	-	-	-	-	1.08254959878508	1.00672024587362E-20	3.72450917819676E-20
CLUP02_02401	71.825	54.835	73.7725	52.1375	20.5125	16.8675	-	-	-	-	-	-	-	-	-	-1.792774108824	1.46762709870583E-18	7.04241958558098E-18	-1.97897145818874	3.08689355755007E-08	6.29401665969801E-08
CLUP02_02473	314.185	231.5625	161.4525	205.005	186.23	147.7625	-	-	-	-	-	-	-	-	-	-	-	-	-1.00466606652884	3.09494845074291E-09	6.80758619312568E-09
CLUP02_02493	174.365	177.18	198.4275	222.105	358.5025	628.5975	-	-	-	-	-	-	-	-	-	1.18115095010116	4.17404869868829E-13	1.50781646812167E-12	1.94632988273293	1.1895565946713E-43	7.4802748025276E-43
CLUP02_02519	5.21	226.67	3596.005	6930.37	9219.295	5217.495	-	-	-	9.99317234777417	6.04125633190733E-172	2.0404343261017E-170	11.001526466328	0	0	10.9125284445338	0	0	10.0604392109355	0	0
CLUP02_02536	2228.325	1656.195	1350.355	952.9175	233.225	153.34	-	-	-	-	-	-	-1.30366078038735	0.00011396888675223	0.000513774179316204	-3.1212353679946	2.38547132594759E-39	1.91732257823037E-38	-3.76544137052863	1.55106535063804E-25	6.71060091784309E-25
CLUP02_02541	17.6	18.21	12.04	28.455	18.4775	36.445	-	-	-	-	-	-	-	-	-	-	-	-	1.14535227645984	8.14856291334941E-09	1.74469230476009E-08
CLUP02_02630	168.0925	129.525	115.9775	75.1475	59.9625	59.1475	-	-	-	-	-	-	-	-	-	-1.35967218697618	1.5855941136743E-17	7.16302352524056E-17	-1.4048559268817	2.14179166943308E-32	1.09388091604704E-31
CLUP02_02653	5109.2775	41,857.4075	35,771.365	23,463.6975	8346.2075	4495.8	3.63443340468884	9.11186298244173E-99	3.10454188758907E-97	3.38875140437574	2.89820176471171E-46	5.51474730158523E-45	2.77809643626944	1.21586850369482E-62	1.81411884710572E-61	-	-	-	-	-	-
CLUP02_02657	3.19	19.135	151.0875	523.355	594.8225	392.9625	-	-	-	-	-	-	8.06900895419586	1.41339136907027E-109	2.70792937301417E-108	7.65985201590099	0	0	7.03504133475743	6.35797219045128E-218	1.35852997620459E-216
CLUP02_02704	130.36	70.655	69.7925	45.4725	14.0825	6.5175	-	-	-	-	-	-	-	-	-	-3.1316419883107	1.79417740461589E-28	1.13474367655871E-27	-4.24945776436939	7.7130451807673E-58	6.09476098434971E-57
CLUP02_02716	46.9575	604.415	862.52	3073.6175	9327.4225	38,602.445	4.28529062859512	2.38619349414203E-10	5.42006807955118E-09	4.74539442517427	6.66613768223895E-14	9.78907827033133E-13	6.71556069808855	4.39310393632913E-12	3.96084130302188E-11	7.75630874799328	4.55502085607142E-24	2.57672587429964E-23	9.7864430523936	5.60981120165518E-45	3.59233781537185E-44
CLUP02_02717	1.795	71.39	60.77	304.51	939.2225	3273.5825	-	-	-	-	-	-	8.15201177789443	8.10609349016906E-27	9.29719294178574E-26	9.15071563945737	1.40811769659193E-44	1.24030093001179E-43	10.9346177219546	1.72299701749639E-103	2.0855235575939E-102
CLUP02_02718	0.1675	5.4275	2.67	24.905	54.4175	173.71	-	-	-	-	-	-	-	-	-	8.44888903218358	1.37284457618216E-106	1.94721852018779E-105	10.0958466218626	2.99251133228485E-284	9.49442231788555E-283
CLUP02_02824	0.055	2.7875	17.58	54.7725	107.1575	68.5575	-	-	-	-	-	-	-	-	-	11.1140969483939	3.90676601387068E-238	1.00482021876754E-236	10.4222840326619	4.40794773659097E-182	8.46811244075367E-181
CLUP02_02851	15.29	12.085	19.315	28.915	46.115	31.7925	-	-	-	-	-	-	1.38919339125773	0.0000209373104156704	0.000111709827091204	1.72694252728685	7.49158763869443E-15	2.96132634324622E-14	1.15561630765505	1.75033780090276E-09	3.92000786640682E-09
CLUP02_02900	0.3375	18.6275	260.605	656.6575	912.715	689.485	-	-	-	10.1503520023456	4.67167633632793E-189	1.70579317037271E-187	11.524094623935	0	0	11.5285199918585	0	0	11.0917601246575	0	0
CLUP02_02963	2.37	17.9525	58.52	91.3	111.01	68.8075	-	-	-	-	-	-	-	-	-	5.66873014056095	5.79221097786431E-141	9.88776546575244E-140	-	-	-
CLUP02_02967	436.7	284.07	252.4275	195.41	104.2475	79.43	-	-	-	-	-	-	-	-	-	-1.97380775462149	6.52112792691522E-06	0.0000134393758237387	-2.37598031539028	1.09723722570615E-18	3.84860092232611E-18
CLUP02_02977	7.515	35.87	276.9775	912.72	1306.1875	1060.985	-	-	-	-	-	-	7.7399154534642	2.57304886332627E-85	4.3381603835681E-84	7.55930676649307	1.80184499035255E-229	4.3996949194811E-228	7.229423271707	1.94190354275915E-179	3.66337479147538E-178
CLUP02_02978	106.4175	57.3025	86.6	135.585	202.9275	167.665	-	-	-	-	-	-	-	-	-	1.05971443164093	1.432688399142E-18	6.89191002978782E-18	-	-	-
CLUP02_02979	6.4825	112.0025	97.975	64.6025	26.305	15.9975	4.68876762913939	1.85382384377847E-79	5.76700417488476E-78	4.47870458444051	4.41158585574527E-56	8.89560073300277E-55	3.63190757636372	4.32010313159412E-37	5.60284144605206E-36	2.13056431667773	4.87009275365173E-20	2.44646065671724E-19	1.39932236130473	2.7261307533396E-11	6.88602870626432E-11
CLUP02_02992	846.8725	638.4325	459.2275	494.9075	453.715	345.62	-	-	-	-	-	-	-	-	-	-	-	-	-1.19855205908629	2.74517386144515E-19	9.82631464250622E-19
CLUP02_03002	57.765	32.5225	32.465	27.995	18.7025	16.6925	-	-	-	-	-	-	-	-	-	-1.52338712154128	4.00121479250719E-14	1.52536429540442E-13	-1.70649370681622	3.8458598843181E-30	1.85131737879588E-29
CLUP02_03039	166.555	137.5275	80.6625	104.4725	101.365	75.39	-	-	-	-	-	-	-	-	-	-	-	-	-1.04177377677933	4.22164986951457E-15	1.27563273113471E-14
CLUP02_03083	385.835	255.425	208.29	182.47	124.3275	91.5425	-	-	-	-	-	-	-	-	-	-1.50206982345082	1.25503313079636E-17	5.68300213452156E-17	-1.97592082861119	3.99688025167351E-28	1.85988161044541E-27
CLUP02_03087	120.45	94.595	85.175	47.4275	25.3025	23.865	-	-	-	-	-	-	-1.32602367627968	0.0000612935771488214	0.00029441872100545	-2.11865420659489	5.86850279797434E-33	4.14664538362362E-32	-2.24190607421917	2.3809731668389E-46	1.57777145929135E-45
CLUP02_03121	5.6175	1.7625	10.2925	19.985	35.2625	55.4125	-	-	-	-	-	-	-	-	-	-	-	-	3.40512383794617	2.43963548298746E-127	3.45175452795658E-126
CLUP02_03123	88.5625	75.22	68.1325	118.2025	196.15	375.235	-	-	-	-	-	-	-	-	-	-	-	-	2.17357030366337	1.80523185864957E-13	4.98701254882875E-13
CLUP02_03149	454.1025	340.26	284.3775	166.1375	146.65	175.3175	-	-	-	-	-	-	-1.12464852987867	2.96794117203936E-06	0.000018262586919921	-1.48637782969642	2.21761161630421E-25	1.31623778703102E-24	-1.27398178870051	2.31712391810544E-32	1.18054926630482E-31
CLUP02_03230	193.2375	141.155	161.675	89.2725	87.3875	85.54	-	-	-	-	-	-	-	-	-	-1.06311962592376	2.40044938980543E-22	1.28624079803741E-21	-1.07385361313138	8.61161336288528E-46	5.63522449433806E-45
CLUP02_03252	478.9725	283.3625	275.94	255.085	236.0975	224.435	-	-	-	-	-	-	-	-	-	-	-	-	-1.00346898564771	1.68251461128743E-14	4.91378744216998E-14
CLUP02_03268	52.98	19.865	50.98	78.255	118.4425	134.1425	-	-	-	-	-	-	-	-	-	-	-	-	1.43601935243696	3.10335537485594E-40	1.86736383762884E-39
CLUP02_03277	13.8225	951.7675	896.555	526.84	171.5325	72.845	6.70077775127831	3.40212334861976E-175	1.73872803995531E-173	6.5779980776451	0	0	5.49192443526875	9.59613499929895E-139	2.34479472591566E-137	3.7468700574827	8.19573801200418E-83	1.03330579249386E-81	2.49170050915369	1.75927762263601E-50	1.24457004790534E-49
CLUP02_03311	13.235	6.4325	21.8275	31.0825	79.735	62.235	-	-	-	-	-	-	-	-	-	2.68344206746689	3.09082857779407E-67	3.63549288205168E-66	2.32384032468534	4.68660223363638E-144	7.43465536154134E-143
CLUP02_03342	8.785	6.55	14.49	17.3875	15.2375	21.95	-	-	-	-	-	-	-	-	-	-	-	-	1.41771170411239	1.94083520548555E-16	6.29119027908166E-16
CLUP02_03411	40.1775	23.7275	34.41	46.895	83.255	71.455	-	-	-	-	-	-	-	-	-	1.16818842882354	2.148521648871E-22	1.1544563400201E-21	-	-	-
CLUP02_03433	31.28	23.935	32.445	52.135	85.2625	74.09	-	-	-	-	-	-	1.27012359583365	4.24913251951537E-08	3.12840062353839E-07	1.58006443490361	6.90519256045467E-29	4.45488844452075E-28	1.3425851064306	1.78130777239029E-28	8.30747990063536E-28
CLUP02_03446	141.865	74.215	105.57	95.5575	107.7475	65.87	-	-	-	-	-	-	-	-	-	-	-	-	-1.01687353618263	7.09671913027678E-11	1.75242097391504E-10
CLUP02_03476	12.175	22.6675	48.5475	88.01	48.2775	98.23	-	-	-	-	-	-	-	-	-	-	-	-	3.10207776949355	2.39493357921995E-89	2.65343434650083E-88
CLUP02_03488	30.8575	23.2125	37.85	53.635	75.6725	53.505	-	-	-	-	-	-	1.35915257644752	1.92026741861029E-07	0.0000013433904015672	1.41547854324616	1.73935752697197E-18	8.28449548031835E-18	-	-	-
CLUP02_03496	36.1225	24.9175	33.19	64.675	86.8425	74.7825	-	-	-	-	-	-	-	-	-	1.36703033930723	5.32734235157271E-25	3.09531427595896E-24	-	-	-
CLUP02_03529	18.56	16.17	15.725	30.0975	32.7475	38.63	-	-	-	-	-	-	-	-	-	-	-	-	1.15954503318442	1.5010211999529E-22	5.86406416548763E-22
CLUP02_03537	18.3825	25.79	32.1175	44.1275	60.625	47.59	-	-	-	-	-	-	-	-	-	1.87566321918634	3.46789743423796E-31	2.35548385586092E-30	-	-	-
CLUP02_03540	4.27	35,864.655	33,501.705	17,376.9775	4393.2425	970.5025	13.636777691258	0	0	13.5083112096748	0	0	12.2856556959171	0	0	10.1239745424748	0	0	7.9220132307836	4.81997281535547E-202	1.00930230753544E-200
CLUP02_03575	494.725	391.83	398.02	520.305	646.52	997.2925	-	-	-	-	-	-	-	-	-	-	-	-	1.10817141440866	6.47922340541786E-34	3.408918042951E-33
CLUP02_03594	7.41	9.6425	37.635	40.665	50.225	67.5425	-	-	-	-	-	-	-	-	-	-	-	-	3.29162999934803	2.11690136788698E-133	3.18905860744988E-132
CLUP02_03633	58.2225	354.8075	384.3875	226.76	86.025	66.3	3.17395732278401	1.47014021213698E-43	3.96937857276985E-42	3.28017333111471	4.38545403565042E-37	7.69447844436846E-36	2.23864843891387	3.3542434104072E-31	4.01081871627414E-30	-	-	-	-	-	-
CLUP02_03648	32.52	19.05	19.3675	39.925	55.97	91.075	-	-	-	-	-	-	-	-	-	-	-	-	1.58861472002899	5.35525190923199E-27	2.41159085977028E-26
CLUP02_03680	97.765	61.55	80.775	134.2925	192.12	162.9275	-	-	-	-	-	-	1.03447168538009	1.46742983350231E-06	0.0000093715405275943	1.10448795663252	1.83781690285128E-14	7.14747743064541E-14	-	-	-
CLUP02_03682	260.32	176.5375	187.115	103.3525	37.3575	42.2025	-	-	-	-	-	-	-1.18953292953087	0.0000174514952325407	0.0000955299381885182	-2.70794418028311	2.8727561614315E-24	1.63951083887614E-23	-2.52369698686951	2.22693757817121E-58	1.77308261927396E-57
CLUP02_03729	11.2725	10.9075	16.865	16.45	28.55	28.74	-	-	-	-	-	-	-	-	-	1.45506830132075	3.35043379840339E-15	1.34926655472237E-14	1.44909892040632	3.63654805589243E-22	1.404968935247E-21
CLUP02_03755	23.79	19.6925	19.915	35.92	58.0175	54.8375	-	-	-	-	-	-	-	-	-	1.41769525389407	1.93949260701818E-12	6.7776834038733E-12	1.30722382185507	3.08797837093585E-13	8.44154922811966E-13
CLUP02_03759	219.75	112.79	110.675	165.5	158.9825	98.895	-	-	-	-	-	-	-	-	-	-	-	-	-1.03907889716119	1.97559601385546E-19	7.09588002232133E-19
CLUP02_03773	214.265	195.595	127.66	90.5675	23.785	15.0125	-	-	-	-	-	-	-	-	-	-3.05104976775475	2.63609036036501E-39	2.10996610171955E-38	-3.74094983276571	1.70769116233571E-52	1.26357077524063E-51
CLUP02_03796	149.165	92.8075	87.2675	58.1875	20.24	11.46	-	-	-	-	-	-	-	-	-	-2.79128824676943	5.80783227387447E-15	2.31473315212889E-14	-3.60035255752999	1.3974236181327E-45	9.05945837885411E-45
CLUP02_03808	383.7225	392.8875	622.425	499.305	293.9675	848.01	-	-	-	1.28018789815349	1.20783252879244E-08	1.61562549148375E-07	-	-	-	-	-	-	1.2408386152165	1.71429694539752E-07	3.34863601087911E-07
CLUP02_03853	0.55	13.7225	245.3175	489.9625	797.495	539.6775	-	-	-	-	-	-	10.5612230657469	7.47490718401455E-285	3.93834172257767E-283	10.6200589751832	0	0	10.0242912179232	1.45247005971824E-263	3.94996403253246E-262
CLUP02_03854	0.4625	55.0675	381.71	930.4975	1400.04	979.75	-	-	-	-	-	-	11.6089801941657	1.59573613843212E-122	3.32149522147723E-121	11.6895866941635	2.3653912569451E-244	6.61281120963347E-243	11.1379360343996	8.2622558087068E-161	1.41812816913377E-159
CLUP02_03868	81.8775	42.255	89.5525	89.42	160.295	155.9225	-	-	-	-	-	-	-	-	-	1.07781685614365	5.11781531230608E-16	2.15551653655861E-15	1.01882808032119	2.5756839772604E-14	7.44956111655148E-14
CLUP02_03869	13.2675	14.935	54.76	148.8575	221.8075	141.095	-	-	-	-	-	-	4.15209025262973	2.78701455581387E-63	4.2332491361281E-62	4.18665654903797	1.16271991342604E-170	2.36093338210404E-169	3.50325709797093	8.53153535411941E-173	1.54008922685569E-171
CLUP02_03876	631.62	341.295	363.5225	254.5775	67.4525	52.52	-	-	-	-	-	-	-1.34577486226849	4.79447226026714E-07	3.27266406105684E-06	-3.06519059915529	3.15037182743156E-52	3.19845645006078E-51	-3.49502364054453	3.91100633269447E-17	1.29788387649164E-16
CLUP02_03893	120.5175	71.0925	45.6525	65.97	37.7175	63.465	-	-	-	-	-	-	-	-	-	-1.54631419351934	6.76364906305095E-06	0.0000138798713219418	-	-	-
CLUP02_03917	372.7375	332.825	271.665	155.8075	163.465	168.9725	-	-	-	-	-	-	-	-	-	-1.01842712305848	1.45716283476996E-10	4.47074541373293E-10	-1.04402009381634	6.2178559438127E-18	2.1309640501381E-17
CLUP02_03930	411.9875	287.14	118.5775	117.5675	46.3525	24.2125	-	-	-	-	-	-	-	-	-	-3.01275725211556	1.35477240279747E-14	5.30092487828868E-14	-4.01235153431641	3.06853495937344E-23	1.2285874196803E-22
CLUP02_03950	162.8325	134.7025	162.6275	208.74	301.7325	150.025	-	-	-	-	-	-	-	-	-	1.02116010223363	7.76935338330852E-17	3.40615515372776E-16	-	-	-
CLUP02_03988	126.665	65.1925	65.06	42.7575	52.28	54.2725	-	-	-	-	-	-	-	-	-	-1.19171243029525	2.9588162237841E-12	1.02285958703934E-11	-1.1288212942401	5.8586415252365E-16	1.85878717482503E-15
CLUP02_04015	1186.08	934.8975	818.6075	628.04	542.8925	525.835	-	-	-	-	-	-	-	-	-	-1.01199678580694	2.42050894823861E-13	8.85988948985253E-13	-1.08312806515379	9.29186463865651E-10	2.12646607140402E-09
CLUP02_04032	79.7225	62.07	41.86	37.615	15.035	17.5875	-	-	-	-	-	-	-	-	-	-2.2812718632371	2.85789698764325E-66	3.32101402961677E-65	-2.07884124442171	1.07922112774881E-110	1.38643499478896E-109
CLUP02_04103	48.63	25.66	42.615	37.9175	56.06	99.52	-	-	-	-	-	-	-	-	-	-	-	-	1.13835242187747	5.82552174408584E-25	2.45445523785025E-24
CLUP02_04122	10.28	120.1525	295.5775	233.3075	68.115	27.5725	4.09356864564129	1.76395496031871E-84	5.73686260958198E-83	5.40161232891528	0	0	4.52971158799417	8.26683990950902E-94	1.45186375910752E-92	2.82648477295509	4.29833324566E-28	2.70080939116552E-27	-	-	-
CLUP02_04141	16.83	8.6725	13.2375	7.2875	7.67	6.9	-	-	-	-	-	-	-	-	-	-	-	-	-1.18498939042197	3.80889041981028E-14	1.09257760809353E-13
CLUP02_04145	277.19	187.255	130.735	159.73	144.325	107.365	-	-	-	-	-	-	-	-	-	-	-	-	-1.27149418879984	1.78659365645614E-32	9.14701006508349E-32
CLUP02_04147	107.03	107.4975	184.56	134.8175	30.6975	14.705	-	-	-	-	-	-	-	-	-	-1.65569283031737	6.21465988483555E-08	1.53104456166638E-07	-2.76464071282768	1.9025874969326E-11	4.86449110937345E-11
CLUP02_04176	705.155	558.025	729.63	985.97	1401.045	1562.4475	-	-	-	-	-	-	1.03873747419696	9.18620254977679E-16	9.16446005853472E-15	1.11867270665119	1.05809235254052E-44	9.36266122959017E-44	1.24398154926959	7.39271940718267E-59	5.90853222848874E-58
CLUP02_04183	707.9925	4369.2975	4299.3875	2409.0275	1043.4425	602.4625	3.21483040586562	6.70506605769614E-83	2.13221100634737E-81	3.17409911253142	1.07818482186935E-55	2.14209955050808E-54	2.24133071482421	1.58229754788048E-45	2.15141424655362E-44	-	-	-	-	-	-
CLUP02_04189	31.6425	34.32	30.52	59.5625	84.7925	57.0975	-	-	-	-	-	-	1.50955973180801	3.29263375682349E-06	0.0000201136975145087	1.55242075657333	4.8174656146619E-14	1.825715357698E-13	-	-	-
CLUP02_04219	11.0575	9.7175	10.6775	16.9725	23.835	20.7025	-	-	-	-	-	-	1.34802329824031	0.0000158382023226987	0.0000884886576966025	1.23078157472389	6.03721460449734E-09	1.65423110398798E-08	1.00259700000688	8.71183923946968E-09	1.85769769525962E-08
CLUP02_04265	660.0225	437.6625	400.41	294.545	225.965	104.31	-	-	-	-	-	-	-1.18448098112431	0.0000259381291509481	0.000135392215939624	-1.45048908798439	1.59024807346653E-20	8.07260140451828E-20	-2.57613504142765	3.25420599127065E-73	3.11155586562591E-72
CLUP02_04266	428.8025	249.35	255.94	193.9625	139.93	85.7925	-	-	-	-	-	-	-1.05906920913194	1.28945350766612E-07	9.13453199128183E-07	-1.49026808224375	2.82083310617494E-39	2.24850705033531E-38	-2.22727298803793	9.355800457795E-67	8.37224194812937E-66
CLUP02_04342	30.86	16.58	18.21	14.745	9.9975	9.325	-	-	-	-	-	-	-	-	-	-1.48955470447153	5.96395139534745E-09	1.63648111545167E-08	-1.62842321638862	1.41884025014259E-08	2.97700549478816E-08
CLUP02_04386	8.195	6.5475	7.25	5.0225	6.1625	16.51	-	-	-	-	-	-	-	-	-	-	-	-	1.10786850240115	0.0000176529474328802	0.0000294778882970105
CLUP02_04455	0.415	15.7325	11.185	9.25	21.6	232.6975	-	-	-	-	-	-	-	-	-	-	-	-	9.21198447258662	5.19022057043421E-228	1.1562044547329E-226
CLUP02_04457	0.35	4.94	7.49	27.955	42.0625	57.0875	-	-	-	-	-	-	-	-	-	-	-	-	7.45267693210361	0	0
CLUP02_04469	2.4875	150.2375	119.11	61.3175	17.465	6.9575	6.47090693936073	1.1491437509352E-135	4.44439110158993E-134	6.12617981362678	2.97852620526607E-68	6.19075215894533E-67	-	-	-	-	-	-	-	-	-
CLUP02_04470	50.4725	50.94	43.6525	26.3075	21.605	33.815	-	-	-	-	-	-	-	-	-	-1.10184056716119	1.99338306900301E-08	5.17355351498659E-08	-	-	-
CLUP02_04497	34.8025	34.63	28.99	54.255	68.015	68.8525	-	-	-	-	-	-	1.24140787315783	2.45354261502323E-07	1.70233450573217E-06	1.10465408297721	0.0000451160156591494	0.0000859968322198608	1.08472741636734	3.78358733114766E-08	7.66973075646001E-08
CLUP02_04518	6.52	9.1125	14.5375	10.8475	16.805	77.0775	-	-	-	-	-	-	-	-	-	-	-	-	3.65842123895731	1.4270840719597E-53	1.06725501667272E-52
CLUP02_04523	14.505	11.7825	16.425	20.555	32.6525	43.325	-	-	-	-	-	-	-	-	-	1.32716160592761	1.72526619503989E-16	7.4955821852071E-16	1.67535568322581	1.45177413128432E-27	6.63758740373222E-27
CLUP02_04554	312.275	188.445	164.6175	135.0875	69.4325	38.6175	-	-	-	-	-	-	-	-	-	-2.06002938119703	3.49591239938555E-12	1.20421696757406E-11	-2.92567247226613	1.29854515323868E-26	5.78543308698253E-26
CLUP02_04558	28.955	54.6925	594.6725	779.4325	1010.675	882.0675	-	-	-	4.90862843756646	1.40283581777666E-23	2.1536718066094E-22	5.32118991041313	1.05371262068081E-42	1.42124758277428E-41	5.25187446171034	4.85428862659507E-66	5.60713937766581E-65	5.02812023760486	2.51419595601881E-67	2.26927859133767E-66
CLUP02_04560	3.7475	5.115	99.3975	116.44	182.8525	157.655	-	-	-	5.28695350517149	2.55160545461252E-32	4.36356831541964E-31	5.62641979568644	4.22918042422019E-66	6.54164972039931E-65	5.73446257208418	2.64303292387319E-120	4.01449646468612E-119	5.48987080735691	2.92710867323047E-117	3.92908048829783E-116
CLUP02_04562	35.7875	28.525	52.67	82.1925	194.06	364.655	-	-	-	-	-	-	1.95305914777694	3.02647660652272E-10	2.57709068616026E-09	2.56550507448404	1.22955651904343E-31	8.50112733059061E-31	3.44683900552396	1.23359988882335E-62	1.0586713799984E-61
CLUP02_04620	21.69	11.095	20.3625	26.255	24.19	56.9275	-	-	-	-	-	-	-	-	-	-	-	-	1.48558768095961	1.00759151888824E-11	2.59201061492871E-11
CLUP02_04640	12.4825	7.65	23.055	25.8925	43.3575	38.5625	-	-	-	-	-	-	-	-	-	-	-	-	1.72232130383783	8.42102990879117E-37	4.66498323518749E-36
CLUP02_04669	14.5125	6.045	11.925	33.2875	28.7075	51.44	-	-	-	-	-	-	-	-	-	-	-	-	1.91671984622654	3.91972485353488E-13	1.06873747959662E-12
CLUP02_04685	12.365	9.585	6.3025	18.64	31.355	118.31	-	-	-	-	-	-	-	-	-	-	-	-	3.35917104648896	1.1128573589809E-79	1.14794251709655E-78
CLUP02_04686	329.275	191.675	153.4225	87.485	29.825	27.36	-	-	-	-	-	-	-2.04905418248625	6.26010075653607E-15	6.10088432110972E-14	-3.31310601670242	2.51236909393452E-85	3.18839472513137E-84	-3.49702020997168	5.98036587643936E-130	8.6964487119889E-129
CLUP02_04717	0.0275	4.885	97.1225	195.8775	350.35	228.4175	-	-	-	-	-	-	13.4567205154701	5.37215387955729E-169	1.46087926466671E-167	13.7369621208512	1.7642338679833E-211	3.95721759458115E-210	13.0905275765339	6.54127784933421E-248	1.61146303723598E-246
CLUP02_04718	0.0275	11.015	69.685	192.9375	347.0675	256.015	-	-	-	-	-	-	13.4733932653674	1.63096763685324E-132	3.66641524764608E-131	13.7739357277362	4.70992331752974E-157	9.08544207951486E-156	13.3050454548891	6.22931936139669E-160	1.05195118893263E-158
CLUP02_04719	1.5025	16.42	69.3875	160.45	208.495	332.565	-	-	-	-	-	-	-	-	-	7.25281673716365	2.64268747967422E-149	4.85499442694436E-148	7.88802057918066	1.9406538023185E-285	6.25189086469992E-284
CLUP02_04720	0.2225	11.49	89.89	146.2375	230.295	187.6375	-	-	-	-	-	-	10.0344970583977	1.76579145109766E-71	2.80860791184024E-70	10.1484070619108	5.02377905899643E-163	1.00946560466709E-161	9.8245530823412	1.43775814758467E-149	2.37060280397032E-148
CLUP02_04721	7.9425	19.9075	103.045	267.33	552.1075	580.4725	-	-	-	-	-	-	-	-	-	6.24287726877673	3.67991140262432E-51	3.65904592559913E-50	6.28807658958489	7.01977534849796E-53	5.21255658856551E-52
CLUP02_04722	1.73	5.0025	34.2475	77.51	148.18	133.04	-	-	-	-	-	-	-	-	-	6.54192860170898	2.20230281565184E-152	4.12450692368195E-151	6.35830121223576	5.16177558817546E-221	1.11430495687004E-219
CLUP02_04723	0.1475	21.57	186.0925	466.725	701.1925	515.775	-	-	-	10.8290894611782	1.07748187580562E-236	5.01957935935653E-235	12.2286884892982	6.55346913206204E-191	2.16649979542286E-189	12.3336786246291	0	0	11.8611472312706	0	0
CLUP02_04724	0.0575	4.645	27.115	123.615	243.45	176.0325	-	-	-	-	-	-	11.630657454327	4.62554383409648E-110	8.96398494745594E-109	12.2418185476883	3.10980806397729E-232	7.79067500702882E-231	11.7465536105882	1.26338852865366E-247	3.07620416162879E-246
CLUP02_04774	433.05	316.8175	225.1025	125.5275	43.9425	73.6325	-	-	-	-	-	-	-2.09191400150804	1.01825537379383E-11	9.08348444558939E-11	-3.15198594992752	2.21998527296634E-54	2.29002758906528E-53	-2.45400055348349	2.15741831626614E-07	4.1907550596116E-07
CLUP02_04776	21.9625	13.4175	36.06	22.09	40.98	64.895	-	-	-	-	-	-	-	-	-	-	-	-	1.66371900365254	1.10494863131185E-14	3.24966633984131E-14
CLUP02_04814	147.84	98.2625	81	76.12	43.535	56.015	-	-	-	-	-	-	-	-	-	-1.66096902055682	0.0000818845494770832	0.000151734193987794	-	-	-
CLUP02_04816	35.4225	7027.9825	7113.765	4214.9525	1126.8025	483.0675	8.22292749981702	3.52148424016218E-141	1.39978998546447E-139	8.21208069382963	1.99735810451818E-150	6.13279727091831E-149	7.03268361882573	3.81038068403855E-73	6.11838269837048E-72	5.10749118865858	2.01718973578145E-59	2.18604438220361E-58	3.87121166801352	5.16396132404278E-39	3.02048464037586E-38
CLUP02_04823	319.3725	215.31	173.74	111.3225	34.9675	15.0075	-	-	-	-	-	-	-	-	-	-3.09869391784728	3.95650223611124E-08	9.98965027939606E-08	-4.34824018820955	2.59260549101788E-22	1.00722001821734E-21
CLUP02_04874	50.8125	29.185	23.3425	12.7575	12.625	12.305	-	-	-	-	-	-	-2.07322353583439	0.0000509338838334768	0.000251095111529947	-1.93470938170694	4.52099542170935E-12	1.54627662561655E-11	-1.96260898878506	2.13753894957228E-26	9.44305181519907E-26
CLUP02_04925	3.9425	13.61	34.915	98.16	150.635	244.16	-	-	-	-	-	-	-	-	-	5.3828552130866	1.24429986673892E-30	8.36325589874351E-30	6.04741917498661	2.06344232902693E-45	1.32949176522535E-44
CLUP02_04935	0.2925	2110.585	2322.44	1344.23	429.275	138.7375	13.4123203428884	0	0	13.5142689235175	0	0	12.4710647491782	0	0	10.6276396906839	0	0	8.97119093638457	2.82680685976536E-202	5.97912481247339E-201
CLUP02_05015	0.725	1.4875	17.04	63.87	104.0325	221.8	-	-	-	-	-	-	7.29825152661418	5.42084791370991E-186	1.6925091819472E-184	7.29687244181435	3.87356849437965E-150	7.18472464005609E-149	8.35265324138832	0	0
CLUP02_05018	0.1	3595.4925	4222.6975	2164.9975	525.865	125.75	15.738427321744	0	0	15.9241999271737	0	0	14.5546233844358	0	0	12.4711543282429	5.99052585808247E-264	1.86382651294211E-262	10.382874765237	1.64684728299135E-140	2.55444311895103E-139
CLUP02_05068	62.975	101.975	71.63	124.675	115.405	297.205	-	-	-	-	-	-	-	-	-	-	-	-	2.32995401164263	2.65662431169417E-22	1.03017987197918E-21
CLUP02_05093	0.605	4.955	6.2825	26.785	48.2575	55.985	-	-	-	-	-	-	-	-	-	-	-	-	6.63411068207977	0	0
CLUP02_05125	14.3875	5.1575	42.89	59.6725	142.9225	121.405	-	-	-	-	-	-	2.76244590389159	1.07835327047624E-12	9.98958029682933E-12	3.44015479432925	9.04711517483293E-42	7.49007947306984E-41	3.17450151504534	7.73841109602559E-38	4.41532229838626E-37
CLUP02_05130	13.28	3.005	24.0825	27.7875	47.8075	64.0025	-	-	-	-	-	-	-	-	-	2.0033322840258	3.98657443505425E-25	2.33741704717923E-24	2.36778957095702	7.6379341619188E-77	7.61611149288474E-76
CLUP02_05131	819.5525	586.7125	444.775	318.06	94.7925	55.885	-	-	-	-	-	-	-1.42474916898249	6.67931319170646E-08	4.81253078684491E-07	-3.0050893520955	1.69016747303576E-45	1.53789295070093E-44	-3.78090553969478	1.01619389397001E-40	6.20381928272068E-40
CLUP02_05145	91.21	50.9	85.2075	83.79	160.6125	315.0325	-	-	-	-	-	-	-	-	-	-	-	-	1.88122222936275	3.363387793061E-18	1.16798242764009E-17
CLUP02_05161	1206.1175	76,416.005	78,348.6175	40,181.0375	11,590.2175	4171.3675	6.59053368417448	2.27383927209543E-211	1.20513481421058E-209	6.60239304193429	8.8251088418704E-147	2.5918960968189E-145	5.51357591298345	8.44442354356919E-199	2.96610376967868E-197	3.38320341646665	2.21599512769909E-33	1.58320540790057E-32	1.88526042675715	4.63765625923998E-38	2.68266635548302E-37
CLUP02_05185	485.76	292.47	263.82	192.5425	86.605	153.6425	-	-	-	-	-	-	-1.19235779505335	0.0000164819840471367	0.0000914099509982648	-2.29236906289452	4.92615573745354E-24	2.77852468349353E-23	-1.5595423174968	1.82938873120336E-23	7.42391473476714E-23
CLUP02_05217	0.7575	6809.0025	8995.3875	5252.925	1430.8725	434.9925	13.7382591482826	0	0	14.1010300024002	0	0	12.9869077855316	0	0	11.0007162530871	0	0	9.25827860077903	0	0
CLUP02_05219	8.545	13.6725	12.355	25.8225	20.24	123.5025	-	-	-	-	-	-	-	-	-	-	-	-	3.95052863172339	4.7369409776727E-55	3.67376089157283E-54
CLUP02_05300	250.435	138.19	104.625	78.3425	21.5725	9.815	-	-	-	-	-	-	-1.47788518052518	1.10460473544124E-08	8.58232066338217E-08	-3.4909469618852	1.19536266826901E-57	1.27395281054747E-56	-4.58737933574394	3.56547177185705E-52	2.6196834702697E-51
CLUP02_05309	18.9	29.0025	66.325	81.76	122.1125	84.5625	-	-	-	-	-	-	-	-	-	2.83423180609007	1.11871786019697E-37	8.73686944259092E-37	2.25285448280252	3.86100755090027E-29	1.8250451041953E-28
CLUP02_05318	59.2475	48.0425	27.8525	80.545	129.8475	81.2125	-	-	-	-	-	-	-	-	-	1.25204576547792	3.5664711128681E-09	9.92744989426056E-09	-	-	-
CLUP02_05357	101.87	43.3075	77.49	41.26	31.9325	50.165	-	-	-	-	-	-	-	-	-	-1.44680530548845	1.33371502926936E-10	4.10324767378086E-10	-	-	-
CLUP02_05382	15.4625	22.8	36.645	54.0675	83.9075	45.645	-	-	-	-	-	-	-	-	-	2.57747208373958	1.94195260662771E-99	2.65675643842897E-98	-	-	-
CLUP02_05397	56.11	35.465	49.815	74.9675	118.26	127.87	-	-	-	-	-	-	-	-	-	1.20311689377966	3.11259014712735E-15	1.26138369617829E-14	1.285687190332	2.50430783420765E-27	1.13506939498503E-26
CLUP02_05399	860.765	473.76	497.91	396.8125	315.93	213.715	-	-	-	-	-	-	-	-	-	-1.32724889192414	0.000567056738728996	0.000950349651614451	-1.90357539451656	5.47846653487108E-07	1.03257506066787E-06
CLUP02_05405	377.5475	365.2	294.0025	214.62	47.9475	40.48	-	-	-	-	-	-	-	-	-	-2.84232044640123	9.75663569259477E-37	7.43895266838549E-36	-3.12324016039376	4.52932552872757E-21	1.70890228056856E-20
CLUP02_05445	38.1475	29.295	22.2825	31.5775	51.765	73.75	-	-	-	-	-	-	-	-	-	-	-	-	1.04918659112908	1.75396924386543E-30	8.48224387218063E-30
CLUP02_05465	25.79	11.8225	14.715	11.855	7.9075	14.7125	-	-	-	-	-	-	-	-	-	-1.59831003845884	2.85644272481586E-11	9.24509734256677E-11	-	-	-
CLUP02_05474	54.0975	34.9525	39.53	29.93	22.8075	19.295	-	-	-	-	-	-	-	-	-	-1.12596728599833	9.7886699063637E-12	3.28960701208634E-11	-1.37864549505339	3.73121282650571E-26	1.64142009636617E-25
CLUP02_05510	636.265	357.39	283.43	179.8425	60.0925	16.645	-	-	-	-	-	-	-1.73680869044041	1.91985597163938E-09	1.57896447228487E-08	-3.30475504622511	1.31149644641373E-28	8.32196264846082E-28	-5.18492114084245	3.690878691531E-60	3.01902342971324E-59
CLUP02_05540	75.3525	447.36	438.025	230.8425	64.515	29.46	3.14577794798757	9.38939054907759E-98	3.12470183156512E-96	3.1093635328373	2.5844774749022E-61	5.29034707362557E-60	2.01434154073657	1.70650448449731E-18	1.80953871752356E-17	-	-	-	-1.27138249110437	2.46601905347849E-10	5.86134381155954E-10
CLUP02_05541	65.785	50.53	87.2875	118.1925	167.67	151.86	-	-	-	-	-	-	-	-	-	1.4605806486626	1.30109963319791E-06	2.86509268543238E-06	1.3067361478531	1.54412431152866E-06	2.80433331165742E-06
CLUP02_05572	25.2625	26.2575	20.095	37.49	40.74	53.8125	-	-	-	-	-	-	-	-	-	-	-	-	1.18694303828677	7.60400337319967E-26	3.31034990924742E-25
CLUP02_05590	159.895	125.61	68.84	68.4875	61.6675	63.3975	-	-	-	-	-	-	-	-	-	-1.27686944719514	1.19713550337376E-10	3.71863830275037E-10	-1.23520946407018	6.50023295277453E-14	1.82704534269931E-13
CLUP02_05618	267.8525	162.515	232.1475	363.0775	549.5925	384.2575	-	-	-	-	-	-	-	-	-	1.15996235028695	4.03143666608934E-08	1.01655442207665E-07	-	-	-
CLUP02_05661	247.5825	127.4875	141.02	136.715	86.0225	91.1325	-	-	-	-	-	-	-	-	-	-1.38962453956375	0.0000107232886486973	0.0000215695764372649	-1.33885628883449	0.0000452768694997723	0.0000729867318957068
CLUP02_05705	0.34	1.56	10.755	34.7325	57.935	66.04	-	-	-	-	-	-	7.4135799833788	0	0	7.53173226212711	0	0	7.69647598847081	0	0
CLUP02_05706	0.285	9.26	50.5525	149.4875	286.765	349.335	-	-	-	-	-	-	9.76553987098836	1.9928171624975E-148	4.9410143176041E-147	10.1018831833503	0	0	10.3507442390658	0	0
CLUP02_05707	0.085	8.83	35.09	98.8175	204.165	217.1775	-	-	-	-	-	-	-	-	-	11.4064137503388	5.18618566885087E-276	1.66735869253555E-274	11.4735985658415	0	0
CLUP02_05708	66.9375	37.6275	151.8725	453.0925	603.2675	608.79	-	-	-	-	-	-	3.36209742486125	7.00833858447401E-38	9.15973554528929E-37	3.29903427909615	5.46434024689108E-138	9.24623889144991E-137	3.27968413809915	2.36161099329027E-142	3.71820557890964E-141
CLUP02_05710	1.5475	3.8875	57.3175	178.79	311.4975	353.71	-	-	-	-	-	-	7.58220104362522	3.56793265793225E-100	6.39950474603594E-99	7.78043955955559	0	0	7.92657352481955	0	0
CLUP02_05711	40.23	12,065.5975	14,145.01	7265.045	2035.375	571.4475	8.83723466466621	3.17674820358875E-215	1.74843333820596E-213	9.03267301685154	0	0	7.84035835916753	2.53113053632699E-180	7.23302726143612E-179	5.78027184278863	8.6820098560687E-89	1.14709568577784E-87	3.91856040152556	1.95665569244973E-45	1.26457932715733E-44
CLUP02_05719	10.7875	7.5675	8.1825	12.8825	18.5975	23.3975	-	-	-	-	-	-	-	-	-	-	-	-	1.21631124152378	3.42863957391588E-17	1.13961448694918E-16
CLUP02_05721	11.4325	9.6225	17.4275	14.355	22.5875	20.9275	-	-	-	-	-	-	-	-	-	1.1220135327622	5.62928331698399E-18	2.59161993280719E-17	-	-	-
CLUP02_05734	11.6	13.545	25.1575	28.665	32.0575	36.0825	-	-	-	-	-	-	-	-	-	1.60011342981626	8.83270188997014E-11	2.77045234890283E-10	1.73794247900477	7.94713964175352E-15	2.36382250139657E-14
CLUP02_05744	81.6475	45.6325	39.7975	23.255	8.205	6.6325	-	-	-	-	-	-	-1.9537389444143	0.000022030203361713	0.000117170103684063	-3.26515183430736	8.00121106452676E-24	4.46079079291102E-23	-3.57249466549093	2.18439723111021E-44	1.38609933392266E-43
CLUP02_05759	9.3625	6.4425	17.13	30.455	50.69	54.085	-	-	-	-	-	-	-	-	-	-	-	-	2.63203446541997	3.77473742195402E-116	5.03458609017307E-115
CLUP02_05766	3.485	0	11.32	24.4	60.1475	278.89	-	-	-	-	-	-	-	-	-	-	-	-	6.41829604337344	2.57582886483914E-258	6.82757676325717E-257
CLUP02_05768	45.9525	23.4575	22.535	67.05	94.475	111.63	-	-	-	-	-	-	-	-	-	-	-	-	1.37819860398926	6.8564017726106E-17	2.26099296249553E-16
CLUP02_05803	279.26	173.055	323.95	471.8575	708.1075	497.505	-	-	-	-	-	-	1.30039463346641	1.55840274640666E-07	1.09477792935068E-06	1.46860004784494	3.23574924503129E-15	1.30854513494033E-14	-	-	-
CLUP02_05825	2.9	6.1675	84.5225	178.5525	208.41	173.1175	-	-	-	-	-	-	6.47406877726023	4.14048954565136E-63	6.2329155124716E-62	6.29254301172005	2.86132344822025E-118	4.24576379355144E-117	5.99003801144394	6.11487215563916E-103	7.3168813108048E-102
CLUP02_05839	1.2475	5.505	102.95	167.53	270.0775	260.4675	-	-	-	6.89642106741425	2.99462827486254E-129	8.25661795783529E-128	7.73770917747738	1.54947956578184E-291	8.42716950938121E-290	7.89383438742439	0	0	7.80428993370287	0	0
CLUP02_05847	2.395	2.7675	11.03	40.47	42.0275	52.8275	-	-	-	-	-	-	-	-	-	4.26113257900046	2.76029585135391E-178	5.72538784651794E-177	4.55701098665934	1.56045902180855E-281	4.80529587009868E-280
CLUP02_05863	25.49	20.3475	29.7575	37.655	55.4975	41.38	-	-	-	-	-	-	1.06445677687768	0.0000877275306751222	0.000403020754000697	1.24414807313169	1.62467080613342E-12	5.72941496349429E-12	-	-	-
CLUP02_05893	1.6475	6213.215	7208.3925	4006.3	1214.245	275.12	12.4769754697124	0	0	12.6580637071915	0	0	11.5057396291461	2.97818509299033E-262	1.3947833518838E-260	9.63497496246002	6.93342614741984E-215	1.5734798868674E-213	7.47059249960083	4.00318657742024E-131	5.98762335222713E-130
CLUP02_05899	13.19	10.9	18.7325	23.02	20.4275	27.445	-	-	-	-	-	-	-	-	-	-	-	-	1.16033543542778	0.0000209319860487694	0.0000348145979238469
CLUP02_05907	85.2375	58.9925	34.765	29.035	18.1425	12.6625	-	-	-	-	-	-	-1.39636506473735	9.07071250363013E-07	5.95066975919082E-06	-2.15138934167175	2.41939322077025E-41	1.97754640799399E-40	-2.68073895992509	2.1957856538133E-63	1.89998973515911E-62
CLUP02_05934	1555.885	941.455	1030.9175	942.945	729.89	559.415	-	-	-	-	-	-	-	-	-	-	-	-	-1.38260306722426	6.44549129506818E-18	2.20177141466114E-17
CLUP02_05974	724.62	424.36	863.6	1244.1325	1913.4125	3409.2675	-	-	-	-	-	-	1.22357672511556	0.000024602661184512	0.000128820145208345	1.53379637662105	2.43561731735098E-10	7.41057697976348E-10	2.32484331773868	7.86505390130468E-25	3.30048554495631E-24
CLUP02_05986	648.9975	15,760.875	18,124.8525	9009.5025	2871.915	1033.39	5.20909921943331	3.26465184532655E-147	1.41567175474615E-145	5.38283198456796	1.4692586672019E-107	3.60903356252686E-106	4.23481181857576	8.17308984430969E-120	1.66022041897664E-118	2.26234490553142	3.20565257805366E-14	1.2293645771502E-13	-	-	-
CLUP02_06017	92.4575	52.555	48.5425	133.0475	177.675	236.0275	-	-	-	-	-	-	-	-	-	1.04700733769453	3.2504662841229E-10	9.82782047346877E-10	1.45069937417029	8.73060379762909E-17	2.86101476560803E-16
CLUP02_06019	1329.815	1014.22	778.9575	559.3775	459.565	593.905	-	-	-	-	-	-	-1.26103715259507	0.0000283187695084988	0.00014601053636492	-1.42247285901537	4.10265989572102E-14	1.56095284789859E-13	-1.06232310951533	0.000020563503043333	0.0000342289152406512
CLUP02_06021	130.7625	85.31	80.495	66.02	50.83	83.035	-	-	-	-	-	-	-	-	-	-1.23627479946688	3.0251953953938E-13	1.10313835873623E-12	-	-	-
CLUP02_06045	18.0325	15.0325	25.32	30.9575	21.2975	49.5125	-	-	-	-	-	-	-	-	-	-	-	-	1.55515703334307	6.33001779801756E-17	2.09400588768543E-16
CLUP02_06054	134.9975	84.0375	76.3525	22.4675	24.335	25.2975	-	-	-	-	-	-	-2.0190525512081	0.0000919795859058514	0.000420264449423484	-2.38893980978552	2.22557452472743E-19	1.09518705566306E-18	-2.3018057915264	1.59878071735511E-30	7.74964542162407E-30
CLUP02_06068	3.11	3.1525	5.14	4.075	7.6625	9.1475	-	-	-	-	-	-	-	-	-	1.41469460878316	1.17777925818452E-09	3.39094953587751E-09	1.65556519790945	4.27178758626702E-15	1.28892265210996E-14
CLUP02_06074	211.1525	167.1875	89.3	74.64	30.0325	21.6275	-	-	-	-	-	-	-1.62923937069878	3.63963649633532E-09	2.92210815848636E-08	-2.70504210468423	8.09745350695959E-51	7.92892782483505E-50	-3.21211263881693	1.56768010126283E-86	1.70089229639604E-85
CLUP02_06114	117.1025	68.76	74.845	48.8325	32.9175	52.69	-	-	-	-	-	-	-	-	-	-1.6413332642214	3.00147124478201E-20	1.51566440606924E-19	-1.06207443337753	4.32882272936314E-14	1.22992602378377E-13
CLUP02_06116	57.4625	31.82	31.115	20.57	20.425	22.61	-	-	-	-	-	-	-	-	-	-1.42737713097834	6.46735004642675E-16	2.71797782996889E-15	-1.25085740255675	6.02797177099737E-30	2.89508552487809E-29
CLUP02_06211	21.485	14.23	26.1775	31.1425	45.6525	42.1	-	-	-	-	-	-	-	-	-	1.18839480036347	1.25037328435646E-21	6.53650424261143E-21	1.065663766416	5.32052178679622E-37	2.95521820200299E-36
CLUP02_06221	41.8075	26.7225	40.07	44.3075	76.8375	69.185	-	-	-	-	-	-	-	-	-	1.00719515619722	5.18461184727358E-14	1.95716560731717E-13	-	-	-
CLUP02_06274	55.9225	55.045	51.0525	70.9975	77.1775	207.365	-	-	-	-	-	-	-	-	-	-	-	-	1.98985621902115	0.0000051410959880905	8.94140780652949E-06
CLUP02_06328	31.67	27.4375	51.8575	60.8875	53.5325	91.6125	-	-	-	-	-	-	-	-	-	-	-	-	1.63605997667712	1.47145243626659E-08	3.08430570724949E-08
CLUP02_06351	10.6475	8.5475	10.7575	20.42	26.0725	30.0275	-	-	-	-	-	-	-	-	-	-	-	-	1.5909370006897	3.20579342618939E-46	2.11764398562794E-45
CLUP02_06362	39.1525	25.5375	49.485	61.7925	84.7025	54.94	-	-	-	-	-	-	-	-	-	1.23847413500029	3.31515579597906E-10	1.000772383481E-09	-	-	-
CLUP02_06378	163.6225	150.18	93.32	47.9525	12.4275	7.1025	-	-	-	-	-	-	-2.18565568702844	0.000181898806859358	0.000782350480522645	-3.58288371420474	5.78406283973602E-15	2.31003255027966E-14	-4.47294208050354	2.44397517430831E-34	1.32239897028465E-33
CLUP02_06381	27.175	43.2875	57.93	193.5275	324.455	378.5275	-	-	-	-	-	-	-	-	-	3.70454852493085	5.38514392952054E-67	6.29572281214856E-66	3.89335113984468	3.71503666019025E-126	5.22099782982441E-125
CLUP02_06393	7.8025	7.2875	18.3225	29.5775	43.3425	31.55	-	-	-	-	-	-	-	-	-	2.60841952865877	6.26789716285176E-34	4.54540361922596E-33	-	-	-
CLUP02_06411	1.915	20.18	189.1775	475.335	688.4375	435.0225	-	-	-	7.15643151975193	7.91210359120401E-250	3.95898220433949E-248	8.59607543530242	0	0	8.61810668822386	0	0	7.91921729726708	0	0
CLUP02_06417	6.7575	6.65	3.655	7.46	14.635	9.0275	-	-	-	-	-	-	-	-	-	1.2373283962781	5.74261188816058E-23	3.11165683490499E-22	-	-	-
CLUP02_06423	115.6225	100.1875	62.355	65.6125	33.2225	192.88	-	-	-	-	-	-	-	-	-	-1.67824037602969	0.0000539002352727034	0.000101934856706907	-	-	-
CLUP02_06443	204.5325	148.2725	129.04	97.71	33.12	34.8425	-	-	-	-	-	-	-	-	-	-2.53929831403375	5.52835430933662E-13	1.98219246518779E-12	-2.45545456451579	3.73596995378901E-16	1.20170830771646E-15
CLUP02_06478	81.1975	67.7875	44.655	30.705	7.145	4.8475	-	-	-	-	-	-	-	-	-	-3.33678221377382	1.72874772235484E-18	8.2675728409168E-18	-4.02727433089531	9.23315781405866E-29	4.32533164712278E-28
CLUP02_06493	9302.5	6046.285	5625.3075	5657.345	5687.81	3689.9325	-	-	-	-	-	-	-	-	-	-	-	-	-1.24133906866085	1.96070429778943E-11	5.0069692677696E-11
CLUP02_06497	12.11	12.8325	8.65	17.7525	22.13	27.555	-	-	-	-	-	-	-	-	-	1.02363238041202	6.94174444917459E-11	2.20480547900785E-10	1.27998216174373	2.46795755300212E-34	1.33193379278001E-33
CLUP02_06513	47.92	24.31	43.9225	55.425	80.7575	106.4175	-	-	-	-	-	-	-	-	-	-	-	-	1.24319244177788	1.98678655378137E-16	6.43018708441762E-16
CLUP02_06519	0.425	13.6225	85.0575	166.2825	216.28	133.63	-	-	-	-	-	-	9.10938894233451	2.28668786564217E-165	6.1196122880519E-164	9.11210389607957	0	0	8.37837674826173	3.07427094208964E-289	1.00586302386495E-287
CLUP02_06520	1.23	2.0775	111.495	183.47	218.18	133.235	-	-	-	-	-	-	7.88509873573798	1.01504282310976E-292	5.70454066587687E-291	7.61345478335994	0	0	6.85623150660455	0	0
CLUP02_06539	152.395	105.1075	66.3875	80.0675	79.305	64.3175	-	-	-	-	-	-	-	-	-	-	-	-	-1.14152622027982	3.14898810679648E-18	1.09716823554606E-17
CLUP02_06553	21.03	17.27	20.4325	31.7875	21.7875	28.465	-	-	-	-	-	-	1.07122068726921	0.000222428014226332	0.000937534079963987	-	-	-	-	-	-
CLUP02_06577	423.7725	366.195	249.9075	121.6875	69.0525	31.6275	-	-	-	-	-	-	-1.46807390045588	0.0000698214245039713	0.000330671128409257	-2.42960259642161	1.29619747264516E-23	7.20566260729834E-23	-3.66389021072115	2.86294019099196E-91	3.24053878915523E-90
CLUP02_06578	112.265	93.8725	45.0375	45.7475	24.1	29.0375	-	-	-	-	-	-	-	-	-	-2.09999780982116	1.72643258302633E-08	4.52484844111113E-08	-1.87245055988463	4.06503066205394E-14	1.15969675835708E-13
CLUP02_06589	328.16	340.485	338.975	365.99	279.97	887.975	-	-	-	-	-	-	-	-	-	-	-	-	1.52887241241709	1.42166443928493E-09	3.20448367692427E-09
CLUP02_06652	72.13	49.83	50.8575	53.235	30.3225	37.7325	-	-	-	-	-	-	-	-	-	-1.10279540504114	0.0000203708643798323	0.0000400564703248691	-	-	-
CLUP02_06680	216.5175	153.7525	113.83	60.9975	19.185	19.895	-	-	-	-	-	-	-1.52584593869098	2.43867327295423E-07	1.69900956124001E-06	-3.3638314086902	2.89341428905494E-48	2.76306740771632E-47	-3.37018490260497	5.73788524796207E-51	4.11477113329883E-50
CLUP02_06684	73.1075	43.3525	24.2575	29.5325	7.3875	5.74	-	-	-	-	-	-	-	-	-	-3.31492956981015	1.34129938296716E-35	1.01069004286862E-34	-3.59621659556224	9.20593247465143E-69	8.4549221938246E-68
CLUP02_06744	11.525	7.745	5.6325	14.2225	22.0675	33.34	-	-	-	-	-	-	-	-	-	-	-	-	1.62753638297557	6.13190109466356E-83	6.38815964787338E-82
CLUP02_06747	15.77	90.715	598.7	1435.5225	2071.22	1464.8675	-	-	-	5.79845440346242	3.10208066954957E-42	5.58788131274863E-41	7.1514572860146	1.18575575517324E-85	2.01937798305262E-84	7.15979062474396	5.30833845624171E-154	1.0039004786363E-152	6.63823450847151	9.83684017465625E-153	1.64786746605842E-151
CLUP02_06782	18.6725	30.32	26.16	24.7075	66.06	158.64	-	-	-	-	-	-	-	-	-	-	-	-	3.17887221476237	2.53021872035784E-41	1.55374721420214E-40
CLUP02_06785	26.395	58.6625	68.1725	36.1875	33.345	67.6825	-	-	-	-	-	-	-	-	-	-	-	-	1.45190320125386	3.30479739947032E-06	5.83986983501337E-06
CLUP02_06791	0.0375	2.685	39.2825	73.43	114.57	48.1525	-	-	-	-	-	-	-	-	-	11.6230960122773	1.20274977829223E-155	2.29713299240169E-154	-	-	-
CLUP02_06802	69.915	57.1975	47.8125	40.4625	41.2975	24.9675	-	-	-	-	-	-	-	-	-	-	-	-	-1.38684093054994	4.26664446507887E-39	2.50964986232448E-38
CLUP02_06808	45.7425	28.3225	20.545	54.865	47.86	120.05	-	-	-	-	-	-	-	-	-	-	-	-	1.49521412628984	1.6721404323794E-07	3.26933899664096E-07
CLUP02_06820	72.9275	38.9725	41.0275	23.1775	11.175	11.875	-	-	-	-	-	-	-1.79034029072215	0.0000197096719048581	0.000106508034716637	-2.67028547856928	2.45000403830365E-23	1.34263005394538E-22	-2.52202777860895	6.29127694885847E-20	2.27922732368679E-19
CLUP02_06822	761.0125	489.21	357.14	261.2625	86.5825	66.6025	-	-	-	-	-	-	-1.68286286681523	1.26869676533677E-12	1.1688648887201E-11	-3.04683026177978	1.05213680516087E-43	9.10121926975478E-43	-3.4284312113168	3.07423370413994E-47	2.069918127482E-46
CLUP02_06844	812.09	717.925	564.5775	411.435	80.6875	29.6125	-	-	-	-	-	-	-1.49129760382555	0.000194596936253487	0.000826424268320853	-3.19586803430387	2.6838846895263E-43	2.31125605629296E-42	-4.6999235937539	4.3893600705606E-85	4.68944897334382E-84
CLUP02_06871	98.7225	57.3925	53.6625	34.9875	14.5225	10.205	-	-	-	-	-	-	-1.40819345371456	5.35370497463992E-06	0.0000317829105184609	-2.68405877398552	3.76911876564916E-21	1.94401874303134E-20	-3.17530756126248	3.84109322915102E-77	3.86694674127031E-76
CLUP02_06878	15.5475	14.8125	28.4075	26.0425	56.2175	49.4425	-	-	-	-	-	-	-	-	-	1.96840961394849	1.82372962946107E-37	1.40718978209216E-36	-	-	-
CLUP02_06889	0.295	29.7575	259.7775	748.485	1094.2175	1180.35	-	-	-	-	-	-	11.947868132274	2.65939974723198E-111	5.33779520694419E-110	11.9847529594724	0	0	12.0624788693689	0	0
CLUP02_06903	95.1275	85.9475	113.9275	176.8725	275.7225	186.51	-	-	-	-	-	-	1.58321771689302	4.12980588134232E-12	3.74346920211997E-11	1.65976600888998	8.64440191802307E-29	5.55835043328884E-28	1.06694127688856	5.55652489342131E-14	1.57022444356602E-13
CLUP02_06921	85.32	38.125	64.7875	144.0925	257.3625	300.11	-	-	-	-	-	-	-	-	-	1.73046277171384	1.7881504820099E-11	5.91653907340841E-11	1.90404002697597	1.87854207762214E-15	5.76784033803631E-15
CLUP02_06925	181.17	118.335	85.655	65.4225	14.885	15.1575	-	-	-	-	-	-	-1.57486917481044	0.0000139985125348223	0.0000791996380325852	-3.50653142513978	1.53434938211444E-62	1.73085377666594E-61	-3.52086074855675	2.1964301042628E-103	2.64329002202661E-102
CLUP02_06926	113.3	70.5625	66.4575	38.6325	12.6425	13.7875	-	-	-	-	-	-	-	-	-	-3.11936217913063	4.18433192115755E-18	1.95437682225494E-17	-2.96852484727687	1.30026166254206E-31	6.45200929232955E-31
CLUP02_06985	6.455	12.4	30.64	50.1925	30.2975	119.505	-	-	-	-	-	-	-	-	-	-	-	-	4.30091767137293	3.1994500690498E-34	1.70909399096691E-33
CLUP02_06999	10.1925	18.0075	59.83	114.59	111.345	300.4425	-	-	-	-	-	-	4.06850947322808	1.8715612321536E-17	1.93586026835029E-16	3.59253761012303	2.14820686366837E-11	7.03546865877128E-11	4.97176897380259	5.1147506997954E-43	3.19710088518554E-42
CLUP02_07000	11.965	5.585	14.12	8.96	36.9025	95.0025	-	-	-	-	-	-	-	-	-	-	-	-	3.08958451713662	2.33436043736586E-48	1.6079443275803E-47
CLUP02_07017	18.5175	16.4425	19.215	20.8825	29.8925	172.8275	-	-	-	-	-	-	-	-	-	-	-	-	3.32254252388057	3.25353052514817E-119	4.48216639451333E-118
CLUP02_07023	526.125	289.8875	257.1425	219.1325	222.4225	194.6175	-	-	-	-	-	-	-1.01633304310895	1.80094484380981E-08	1.38017863939243E-07	-1.10295874592016	3.59707225175731E-27	2.20979374956683E-26	-1.33712369348593	3.68934960886018E-25	1.57342119775015E-24
CLUP02_07037	6066.0675	95,345.91	102,206.6725	62,608.6025	18,612.4425	7658.28	4.57718725923169	1.46709484345244E-161	6.99804240326813E-160	4.65707036925542	6.68067627574938E-79	1.45574091105442E-77	3.91158887987592	9.07220741525452E-134	2.09530708248207E-132	1.73831044032088	4.73579802604172E-12	1.61687688358132E-11	-	-	-
CLUP02_07057	146.4875	86.62	117.6375	62.45	71.155	61.2525	-	-	-	-	-	-	-	-	-	-	-	-	-1.17621353330809	3.40850503889401E-25	1.46258392447624E-24
CLUP02_07065	0.47	474.755	359.76	204.3575	62.2725	10.745	10.5225553683237	2.24328679831828E-114	8.02535852098365E-113	-	-	-	-	-	-	-	-	-	-	-	-
CLUP02_07078	14.395	10.8075	14.09	25.5575	59.965	83.04	-	-	-	-	-	-	-	-	-	-	-	-	2.627964490424	5.37677683202584E-28	2.49092271819958E-27
CLUP02_07084	275.1125	159,011.6225	143,391.13	78,587.4575	19,852.5925	6809.3425	9.78309068216357	6.6096013427238E-221	3.7833358085751E-219	9.59793314221919	7.5003977224033E-234	3.37767910765562E-232	8.53146914658612	9.00566243056411E-130	1.94660857152963E-128	6.30078930941467	8.453370116551E-88	1.10928918060047E-86	4.72847174980119	3.97325336990065E-40	2.37714073044913E-39
CLUP02_07085	26.395	20.16	34.97	44.8325	63.715	58.205	-	-	-	-	-	-	-	-	-	1.39086547392791	6.13938795791842E-10	1.80807318638544E-09	1.23807589073607	1.17702033055057E-09	2.6645195374842E-09
CLUP02_07097	7508.97	5023.355	4286.33	3503.265	2486.025	1803.235	-	-	-	-	-	-	-	-	-	-1.46724985938801	5.17155110063484E-51	5.11585747339723E-50	-1.96490683413685	1.58744049620026E-28	7.41986696215032E-28
CLUP02_07102	0.18	205.1375	1806.3625	4035.35	4709.31	2922.35	-	-	-	13.8533556702015	2.51943725864892E-204	1.00110580483373E-202	15.1330459723446	5.74741954592384E-253	2.61895928498043E-251	14.8046119824324	0	0	14.0852406280349	2.7281721777908E-257	7.14099067536743E-256
CLUP02_07136	109.08	84.56	54.3025	42.02	46.0275	47.1525	-	-	-	-	-	-	-	-	-	-1.12338945078389	1.91024472624888E-11	6.29890953322066E-11	-1.11755425024857	6.76530553062069E-14	1.89900131114205E-13
CLUP02_07149	2.5675	6.98	9.2	11.3	20.19	32.15	-	-	-	-	-	-	-	-	-	-	-	-	3.74217245106837	3.14152070834951E-130	4.63263687555202E-129
CLUP02_07198	13.165	148.6575	381.535	423.7075	1857.245	9182.525	-	-	-	-	-	-	-	-	-	7.28979133191142	1.61826801833239E-21	8.41412131364737E-21	9.54782240882109	3.05672294160068E-252	7.71178052977329E-251
CLUP02_07201	2132.405	1512.4475	1141.3575	711.1125	248.545	336.3625	-	-	-	-	-	-	-1.5726896177232	1.52424683327521E-06	9.69766098453586E-06	-2.9871794159634	1.08866744657349E-42	9.17047818532862E-42	-2.5589308209773	3.07015256744813E-08	6.27209704998672E-08
CLUP02_07238	55.9825	29.3275	27.39	18.125	7.2075	5.4075	-	-	-	-	-	-	-	-	-	-2.90318623257757	1.96307185358775E-09	5.56059560289392E-09	-3.26875255696426	3.26785717569417E-12	8.59659915314523E-12
CLUP02_07244	41.2225	25.575	27.6975	59.3075	35.8175	97.2125	-	-	-	-	-	-	-	-	-	-	-	-	1.32781737379405	0.000400931941098587	0.000601829021261966
CLUP02_07266	119.49	90.7875	88.91	60.395	33.985	54.79	-	-	-	-	-	-	-	-	-	-1.67066500634468	5.51097940500125E-18	2.54322470627928E-17	-1.01828654643887	7.04523683946845E-17	2.31961099714574E-16
CLUP02_07293	0.115	7.6925	69.37	344.8125	469.0475	484.595	-	-	-	-	-	-	-	-	-	12.1311957804118	7.9580471113868E-115	1.17183762426451E-113	12.151160369565	4.45981380787676E-110	5.69442080103288E-109
CLUP02_07316	36.395	24.515	33.145	45.245	28.24	72.2275	-	-	-	-	-	-	-	-	-	-	-	-	1.08334465743078	4.07551634154784E-06	7.15350479396578E-06
CLUP02_07342	46.7825	32.33	24.705	14.8725	7.4875	9.93	-	-	-	-	-	-	-1.64107221999851	0.000151928447826448	0.000667060841237999	-2.43456946957054	2.10093658356769E-21	1.08943727680163E-20	-2.15509079907877	9.58586320483551E-24	3.92814042092477E-23
CLUP02_07353	0.0775	4.5925	0	24.7025	15.5475	97.5125	-	-	-	-	-	-	-	-	-	-	-	-	10.4078277876419	2.0007440661475E-130	2.97131778334246E-129
CLUP02_07360	176.43	126.3825	97.7225	77.695	42.87	79.9225	-	-	-	-	-	-	-1.21653585349729	0.000175845585058874	0.000762148216990392	-1.89715619657244	2.22086011393093E-18	1.05258947414564E-17	-1.04033947326764	8.28636901868045E-06	0.000014234336936109
CLUP02_07387	0.945	0	8.2525	19.9125	46.195	89.3	-	-	-	-	-	-	-	-	-	-	-	-	6.65293482966957	7.94307361956729E-251	1.98009478087785E-249
CLUP02_07404	45.005	26.8675	23.48	18.5425	10.5	16.635	-	-	-	-	-	-	-	-	-	-1.97925272128637	2.00533758596343E-09	5.67198856792296E-09	-1.32937579412629	0.000390134394931901	0.000586041192960832
CLUP02_07428	37.845	28.765	16.0325	13.965	3.0625	1.1025	-	-	-	-	-	-	-	-	-	-3.69937168240011	5.01079332830368E-16	2.11505915323803E-15	-4.94134394771568	8.83305910685385E-33	4.54457635620441E-32
CLUP02_07477	153.655	110.85	130.1025	305.2075	281.305	304.5175	-	-	-	-	-	-	1.45114364472938	8.31384332771934E-20	8.98534605803514E-19	1.01617494143534	1.08773615805711E-19	5.42181666380404E-19	1.0834100847498	7.2789968840508E-15	2.17287850804624E-14
CLUP02_07484	17.5525	5.54	17.045	46.015	62.5525	78.8475	-	-	-	-	-	-	-	-	-	1.95927524286108	3.32672984118184E-08	8.46604467498651E-08	2.2696798841491	3.13047836247747E-11	7.87887222479305E-11
CLUP02_07504	0.2875	11.3975	107.69	289.8	421.9725	294.53	-	-	-	-	-	-	10.6134456708348	0	0	10.6490061476616	0	0	10.0982961068024	0	0
CLUP02_07510	20.1	31.1675	161.785	380.9525	652.305	659.8425	-	-	-	3.55029482424672	8.9330076297697E-33	1.54724273177165E-31	4.86312705702789	4.4404526256745E-104	8.22703640317275E-103	5.15241831390165	7.64354860702582E-148	1.39098162858045E-146	5.1284851979349	2.54749580771707E-161	4.40864150525582E-160
CLUP02_07527	1.2725	3.3825	9.2925	49.555	29.24	68.3825	-	-	-	-	-	-	-	-	-	-	-	-	5.83639698091364	2.62990766810846E-163	4.58918888084926E-162
CLUP02_07548	34.6375	102.945	127.87	213.3625	328.1425	328.3325	-	-	-	-	-	-	-	-	-	3.3583363642928	3.11764707220361E-47	2.919388933146E-46	3.33860594562018	1.00973721434188E-87	1.11283669833258E-86
CLUP02_07607	164.9525	154.875	522.7875	1115.575	1547.95	1177.89	-	-	-	-	-	-	3.30036279991256	1.39551799544562E-07	9.84453280469169E-07	3.35504570880036	9.9402101822775E-08	2.38787863531921E-07	2.94477100931782	1.31276625784223E-08	2.75720415639081E-08
CLUP02_07654	21.1725	16.455	21.1925	31.78	30.14	60.6025	-	-	-	-	-	-	-	-	-	-	-	-	1.62049687462657	1.31494741097299E-07	2.58787582573067E-07
CLUP02_07665	56.845	50.94	52.4525	61.7175	97.7275	106.7825	-	-	-	-	-	-	-	-	-	-	-	-	1.01229584026048	1.71023895523342E-24	7.14818437576604E-24
CLUP02_07690	137.79	70.175	56.815	40.7625	42.295	42.455	-	-	-	-	-	-	-	-	-	-1.59258977373664	4.720176770581E-10	1.40296163181059E-09	-1.60448901935062	1.04050798801555E-13	2.90509830253941E-13
CLUP02_07770	20.9125	15.995	40.7025	60.6225	87.3825	94.6375	-	-	-	-	-	-	-	-	-	2.19577244353079	3.52179051244451E-43	3.01934839933576E-42	2.27594853269038	9.14042743160565E-28	4.21587115457759E-27
CLUP02_07781	36.9225	47.83	215.47	333.9025	306.2	661.475	-	-	-	3.1158405032788	6.45634757322011E-15	9.69169507935597E-14	3.72905878050601	7.45411132785037E-18	7.8059824215874E-17	3.18915801538356	1.91098534872483E-13	7.02150616702894E-13	4.25422061616347	1.91588649495202E-29	9.13864765473698E-29
CLUP02_07830	65.7525	40.0175	63.9675	78.25	118.96	110.4	-	-	-	-	-	-	-	-	-	1.00533586854626	8.33233471803092E-15	3.28021911654728E-14	-	-	-
CLUP02_07839	140.495	96.055	150.52	206.735	243.3125	217.1575	-	-	-	-	-	-	1.00616050072023	9.29855198720332E-07	6.07649560093984E-06	-	-	-	-	-	-
CLUP02_07845	82.1	60.6675	674.4375	1265.9675	1509.6125	1034.1125	-	-	-	3.58686616547045	8.56675300021479E-23	1.30041385430227E-21	4.5429449062742	1.44259122401209E-50	2.02684066973699E-49	4.32703252376254	3.14667519208037E-86	4.07378284934432E-85	3.75407763777408	1.56054142144818E-67	1.41462066515692E-66
CLUP02_07897	1019.1175	763.4425	686.9325	585.71	537.6975	468.5175	-	-	-	-	-	-	-	-	-	-	-	-	-1.02872553955253	3.81413706266788E-15	1.1575076824966E-14
CLUP02_07910	53.835	71.5575	51.0875	142.8475	174.2	174.5525	-	-	-	-	-	-	-	-	-	1.80083703653462	7.44648449626953E-47	6.93926019000189E-46	1.79364939691167	2.00371202237071E-41	1.23769114302191E-40
CLUP02_07935	36.8	17.7225	38.095	52.2775	69.515	94.4425	-	-	-	-	-	-	-	-	-	1.04484927573854	1.83131157223405E-19	9.05794877651149E-19	1.45697767587789	2.72539223560279E-62	2.31990704933018E-61
CLUP02_07957	21.685	16.5175	26.8625	28.0825	50.525	40.59	-	-	-	-	-	-	-	-	-	1.35182276964296	2.53208917948872E-11	8.21162449523995E-11	-	-	-
CLUP02_07966	39.7325	391.785	355.505	141.4175	76.6775	40.845	3.85363266051899	7.08564204050892E-146	2.98222169410831E-144	3.69281553612941	6.36591891274443E-97	1.50883446510837E-95	-	-	-	-	-	-	-	-	-
CLUP02_07973	9.9325	9.675	10.0925	14.9125	34.75	21.495	-	-	-	-	-	-	-	-	-	1.92435034808874	2.25784279515975E-31	1.53900309253115E-30	-	-	-
CLUP02_08011	238.17	160.455	87.93	74.2975	34.0625	24.5825	-	-	-	-	-	-	-2.14485571785183	5.87770552438881E-07	3.96392460564781E-06	-2.73690904874129	6.32721554667255E-33	4.45445211296765E-32	-3.16712725823444	2.29931418493199E-23	9.25916135239921E-23
CLUP02_08024	1.8225	2.325	44.755	58.8025	76.6125	106.315	-	-	-	-	-	-	-	-	-	-	-	-	5.96892322064987	0	0
CLUP02_08025	0.0525	14.72	242.4525	575.375	936.12	863.2625	-	-	-	12.7743969915822	6.11836066609038E-133	1.72206359581002E-131	14.151428571305	0	0	14.2975860030186	0	0	14.148041002475	0	0
CLUP02_08026	0.035	30.615	113.835	415.735	691.4475	744.3025	-	-	-	-	-	-	14.3052145452204	7.41687432884763E-138	1.73678473867182E-136	14.4778289282659	2.2455166303188E-177	4.60808678711166E-176	14.5449794033258	1.30438856117571E-191	2.67783298735483E-190
CLUP02_08052	9.415	9.3775	10.9325	13.7875	18.48	19.1475	-	-	-	-	-	-	-	-	-	1.09961562816851	5.24274596542872E-08	1.30325476382887E-07	1.12679684398742	1.00711276382023E-08	2.13667084846967E-08
CLUP02_08100	5.4875	40.7525	25.32	27.28	15.2175	12.0225	3.45583345881603	1.15411751323675E-34	2.89744238849436E-33	-	-	-	-	-	-	-	-	-	-	-	-
CLUP02_08124	20.8775	11.13	32.8225	40.3725	65.11	77.79	-	-	-	-	-	-	-	-	-	-	-	-	1.99071272671255	1.7231957060456E-40	1.04288202556633E-39
CLUP02_08125	13.32	13.4225	47.04	81.975	130.81	163.72	-	-	-	-	-	-	-	-	-	3.42854028082534	1.8463558508085E-82	2.31274054299324E-81	3.71443273115853	9.82916033976878E-191	1.99827783994911E-189
CLUP02_08139	16.765	9.1825	14.9325	24.105	35.605	33.775	-	-	-	-	-	-	-	-	-	1.19863709971959	1.12561094133129E-14	4.42220673284737E-14	1.09944198597464	7.00138443826505E-21	2.60870089212224E-20
CLUP02_08180	26.495	18.805	33.67	31.235	40.72	56.0275	-	-	-	-	-	-	-	-	-	-	-	-	1.17454973717301	1.01704874756901E-30	4.95279087769654E-30
CLUP02_08202	2.5	894.4325	256.615	126.7925	26.1475	7.7025	9.05270152401164	0	0	-	-	-	-	-	-	-	-	-	-	-	-
CLUP02_08219	2285.95	1849.55	1519.59	1446.7725	667.1425	1694.0125	-	-	-	-	-	-	-	-	-	-1.63839637972967	0.0000331701881187617	0.0000637939111476484	-	-	-
CLUP02_08229	48.9275	61.5525	50.555	119.7175	110.0425	138.5	-	-	-	-	-	-	-	-	-	-	-	-	1.60172248722421	1.66150151693305E-10	4.00827670098827E-10
CLUP02_08251	290.67	177.5075	148.8025	158.605	148.99	132.4025	-	-	-	-	-	-	-	-	-	-	-	-	-1.03341880096819	8.91780247776366E-15	2.64128407191472E-14
CLUP02_08257	18.285	3.6	23.0325	29.7975	58.685	36.5075	-	-	-	-	-	-	-	-	-	1.81062786575385	4.58175589962189E-16	1.93820331806374E-15	1.0967891746322	3.84643934145887E-08	7.78959766055597E-08
CLUP02_08286	0.99	45,890.66	47,258.665	21,372.8925	5637.2025	1177.7525	16.1014173233611	0	0	16.1196969895139	0	0	14.6235664905694	0	0	12.5966341235475	0	0	10.3129938377141	3.49174467848869E-189	7.03049361226473E-188
CLUP02_08341	695.335	393.03	272.365	223.6925	108.4875	58.1375	-	-	-	-	-	-	-1.6194779978416	5.14898081690847E-21	5.67397493941679E-20	-2.57920820086453	3.39040243590919E-113	4.91735811945024E-112	-3.49417779690552	2.54926782211117E-142	3.98370658171701E-141
CLUP02_08382	129.72	90.8975	188.115	250.335	248.605	336.8925	-	-	-	-	-	-	-	-	-	-	-	-	1.47074099592555	3.85993148070889E-14	1.10550109709777E-13
CLUP02_08389	830.02	592.045	548.7425	488.58	459.01	375.0925	-	-	-	-	-	-	-	-	-	-	-	-	-1.05172169845349	6.25633015902112E-12	1.62742302521618E-11
CLUP02_08396	19.4	15.9	15.6275	22.31	37.0325	37.56	-	-	-	-	-	-	-	-	-	1.07132204637564	7.89942975870908E-10	2.31229135122152E-09	1.05205551312998	4.05315698414735E-14	1.15788686559407E-13
CLUP02_08404	11.425	3184.115	3131.375	2097.3525	534.72	214.61	8.70969849131845	2.82134222740181E-283	1.92254320352952E-281	8.66906631244813	6.69089696453362E-275	3.61576071963397E-273	7.76665353255858	4.20641999101092E-204	1.54174437061835E-202	5.65772073455636	1.03909202872991E-118	1.56594415892187E-117	-	-	-
CLUP02_08454	19.9325	14.4875	32.055	25.42	40.91	108.17	-	-	-	-	-	-	-	-	-	-	-	-	2.53767107863826	5.33629286122009E-47	3.57003107073319E-46
CLUP02_08501	0.8525	234.3475	1715.7875	3746.095	4964.6875	3981.645	8.64595441402932	3.48954782389901E-122	1.28039562461525E-120	11.5409072322984	3.17851144472738E-141	9.13652970601423E-140	12.7329264377133	0	0	12.6333618103754	0	0	12.2817657571884	0	0
CLUP02_08507	55.3875	35.0525	28.21	21.335	15.2725	11.0225	-	-	-	-	-	-	-	-	-	-1.74943009541724	6.71353561531313E-16	2.81530656563892E-15	-2.2214534471764	2.08770595869321E-37	1.17202581166316E-36
CLUP02_08571	7.015	7.705	13.8625	16.58	26.61	30.73	-	-	-	-	-	-	-	-	-	2.0399742814376	7.83270154144369E-17	3.42614087833217E-16	2.23278918022661	5.14678035214929E-16	1.64038935424667E-15
CLUP02_08575	4.005	395.06	506.0575	212.7375	45.165	6.96	7.18583837875552	1.08443051260627E-226	6.46591693141487E-225	7.53614960059721	9.5595262420782E-240	4.61247141180273E-238	5.92001563244564	1.66868080611871E-185	5.02392114127882E-184	-	-	-	-	-	-
CLUP02_08585	216.8275	135.025	151.225	99.36	96.0625	167.28	-	-	-	-	-	-	-	-	-	-1.04481350091955	1.36735984871078E-07	3.25634215822605E-07	-	-	-
CLUP02_08612	181.3675	161.9275	132.25	78.96	48.1475	37.2975	-	-	-	-	-	-	-	-	-	-1.79305867979518	7.23028695168481E-18	3.31287969828979E-17	-2.18555647240434	8.2527943152256E-38	4.69601937393543E-37
CLUP02_08667	0.7075	0.9675	1.0925	4.8325	9.625	29.5275	-	-	-	-	-	-	-	-	-	-	-	-	5.47921289768274	7.78292510145238E-235	1.81082724027125E-233
CLUP02_08692	28.0075	18.42	29.2175	48.0425	64.7725	90.54	-	-	-	-	-	-	-	-	-	1.35164635778163	5.73555008437024E-11	1.82873985334714E-10	1.78707000232855	9.72182613025789E-21	3.60948651006383E-20
CLUP02_08697	173.235	86.2675	77.4275	67.88	87.97	77.6875	-	-	-	-	-	-	-	-	-	-	-	-	-1.06595579854924	1.32128122144382E-15	4.06876893779906E-15
CLUP02_08702	12.875	6142.89	4650.2125	2351.555	608.4775	142.7275	9.48878035136499	0	0	9.06917172023556	0	0	7.69339854013378	0	0	5.67563944527614	4.68970554641477E-123	7.29551774115653E-122	3.56373246773512	3.38578802741867E-40	2.0314728164512E-39
CLUP02_08708	416.04	295.46	568.2575	750.2125	879.595	768.455	-	-	-	-	-	-	1.37890865252837	5.49115205549827E-28	6.38488439004833E-27	1.22203248860044	1.37720808742227E-37	1.07122354864418E-36	-	-	-
CLUP02_08714	94.1725	64.0675	46.0425	33.065	9.2675	2.57	-	-	-	-	-	-	-1.75296106172645	0.0000284520662180119	0.000146250559888927	-3.29583048777662	8.48229325551261E-46	7.75466525586911E-45	-5.16032516593764	3.9468270610473E-78	4.01196886690925E-77
CLUP02_08725	0.045	18.9725	127.2325	427.5075	620.935	311.4675	-	-	-	-	-	-	13.7874413799236	3.01081163113954E-86	5.1798249082666E-85	13.8543422267105	4.99720412624379E-97	6.78845546445371E-96	12.8284285776837	9.01576176367322E-81	9.34604214511472E-80
CLUP02_08726	0.02	49.975	239.5625	518.6975	675.155	379.0775	-	-	-	-	-	-	15.2760664284638	3.78719486605863E-67	5.96748648988304E-66	15.0636967813809	1.12127262960723E-70	1.32695392792169E-69	14.1958718920119	6.74012908041764E-62	5.60072630729942E-61
CLUP02_08750	70.48	34.18	30.1575	19.285	6.1275	8.235	-	-	-	-	-	-	-	-	-	-3.45236994754338	1.5711104359189E-08	4.14026233727807E-08	-3.01238287562899	8.68995709528927E-10	1.99525988569471E-09
CLUP02_08753	189.9425	133.8375	104.6375	60.3675	36.46	21.8225	-	-	-	-	-	-	-	-	-	-2.24541810918739	3.38281202435441E-25	1.98946475456697E-24	-3.02690565715868	5.53545172889604E-18	1.90959405606397E-17
CLUP02_08766	6440.6775	7448.4	9178.805	7970.7025	8316.945	7013.4725	-	-	-	1.08361740722516	1.6760106367911E-10	2.35863580240081E-09	-	-	-	-	-	-	-	-	-
CLUP02_08826	27.4375	22.225	44.2925	67.9475	50.0625	120.61	-	-	-	-	-	-	-	-	-	-	-	-	2.24159495892787	4.02169647051133E-11	1.00017011986351E-10
CLUP02_08871	72.4425	294.085	336.4075	919.735	645.455	977.43	-	-	-	-	-	-	3.95050386917521	2.11711336330995E-32	2.58656023952216E-31	3.2976250936904	3.23004173574532E-16	1.37848462571963E-15	3.84582355090023	1.13247885625405E-45	7.36462958073285E-45
CLUP02_08873	63.4175	66.705	97.1525	230.2225	198.4525	416.195	-	-	-	-	-	-	2.15919700693807	8.5439759997836E-13	7.95864283736748E-12	1.77850767462583	1.34352609278646E-09	3.83949901182976E-09	2.80521635240655	1.82592760097937E-35	9.98300886801776E-35
CLUP02_08878	25.5975	9949.925	13,351.6775	6270.08	1340.5525	494.12	9.20536668994996	2.09716169010074E-158	9.68076896301341E-157	9.60695257727945	2.57251199834811E-215	1.08608240930259E-213	8.32068133454767	2.76940042821889E-138	6.67029874568149E-137	5.82927301887846	7.9876792949558E-62	8.90649327165881E-61	4.35749364062592	6.4412789865704E-30	3.08650759676851E-29
CLUP02_08884	0.11	12.5525	122.0025	206.345	262.8175	148.8925	-	-	-	-	-	-	11.4843631081747	2.98641131247684E-170	8.25424503743599E-169	11.3166275061341	1.44468831034269E-288	4.97643526901972E-287	10.4623106236849	0	0
CLUP02_08886	1.325	10.7075	79.175	160.065	190.1975	125.7325	-	-	-	-	-	-	7.44746676121463	7.79991431576658E-186	2.39102827934227E-184	7.29177825664889	0	0	6.6608532860998	0	0
CLUP02_08910	42.3125	35.1775	18.325	18.535	14.0275	21.3725	-	-	-	-	-	-	-	-	-	-1.4465066444272	1.57399803372548E-11	5.22589020147408E-11	-	-	-
CLUP02_08939	63.2975	49.5475	153.04	301.24	490.3525	424.7475	-	-	-	1.806801773434	2.17638269248547E-42	3.97336894263225E-41	2.83539224065222	1.70021529816377E-53	2.42929067178316E-52	3.08284421959467	0	0	2.84167217987611	0	0
CLUP02_08981	887.2975	478.1625	486.89	408.775	422.595	359.8075	-	-	-	-	-	-	-	-	-	-	-	-	-1.20776038628815	1.40797731479192E-12	3.75580190722839E-12
CLUP02_09028	261.605	141.0475	117.415	65.745	40.585	42.55	-	-	-	-	-	-	-1.86225740753413	2.47431250635229E-10	2.13932865933844E-09	-2.57676566564201	1.16405682412621E-61	1.28312320785112E-60	-2.5158871230345	2.4005978386281E-109	3.02822402053448E-108
CLUP02_09036	93.805	59.535	95.5675	130.395	198.8425	172.4525	-	-	-	-	-	-	-	-	-	1.21727640342163	2.47198716530083E-16	1.06201853939094E-15	-	-	-
CLUP02_09059	41.1525	32.5275	48.095	102.125	132.84	152.8325	-	-	-	-	-	-	-	-	-	1.85387494259895	3.32479890373776E-36	2.51511258247456E-35	1.98974850273781	2.17704452549966E-49	1.52977558268332E-48
CLUP02_09076	26.165	81,137.355	89,163.2425	47,217.1175	13,044.765	3488.815	12.2007208645746	0	0	12.3062142300897	0	0	11.1339867804548	0	0	9.08034439198692	0	0	7.15244236448868	8.35109558983221E-199	1.73140536288204E-197
CLUP02_09091	64.905	42.905	23.2325	34.25	30.385	24.4775	-	-	-	-	-	-	-	-	-	-	-	-	-1.31738634228635	4.21272351392962E-62	3.55703348313251E-61
CLUP02_09137	47.225	41.9675	51.415	69.215	118.6025	116.325	-	-	-	-	-	-	1.05264453859561	0.0000034346062364534	0.0000209052206305431	1.45615390921044	1.08071126022624E-25	6.47419882290815E-25	1.39805659091412	6.848923422737E-39	3.99488736691122E-38
CLUP02_09179	188.49	106.4175	98.8825	73.75	104.6525	73.1625	-	-	-	-	-	-	-	-	-	-	-	-	-1.2705506406872	2.29021081890927E-22	8.91394322452789E-22
CLUP02_09197	100.295	81.3575	30.4725	34.6625	16.94	11.35	-	-	-	-	-	-	-	-	-	-2.4275286712099	2.49431348641972E-30	1.653446981204E-29	-3.07255428951801	2.1651675074742E-23	8.73576254460688E-23
CLUP02_09205	258.275	169.475	169.53	90.6825	20.9175	8.3475	-	-	-	-	-	-	-1.66155471148385	0.0000658723888424461	0.000313731207876735	-3.50944378991829	1.80772583439029E-30	1.21079969949266E-29	-4.87084054416515	1.6318424188325E-31	8.0591462854605E-31
CLUP02_09210	6.2025	15.185	16.46	33.3775	31.42	103.8975	-	-	-	-	-	-	2.95035564971666	1.23024156861095E-41	1.64618038466512E-40	2.46679148134133	2.18409731184597E-61	2.39382029235845E-60	4.1683290183409	1.54359988300861E-37	8.68897353500006E-37
CLUP02_09211	4.005	6.215	11.46	20.3525	25.275	58.1525	-	-	-	-	-	-	-	-	-	-	-	-	3.95865201764454	3.24930866149484E-46	2.13963909973906E-45
CLUP02_09247	1.4175	97.205	1349.545	3471.1375	5574.76	3274.315	-	-	-	10.456789646866	8.49380804119391E-153	2.66863596829139E-151	11.9914252048897	1.11910695554934E-217	4.60198616355166E-216	12.0626169339804	0	0	11.2637890431894	3.53040029719213E-256	9.12673854607446E-255
CLUP02_09256	58.9125	49.11	28.9825	9.165	5.36	2.4225	-	-	-	-	-	-	-2.61979337935651	0.0000034734730239282	0.0000210657392746149	-3.49131876217688	1.1758754311276E-28	7.51080697564616E-28	-4.58820728756809	3.65647877232474E-76	3.57788156506916E-75
CLUP02_09264	540.575	337.975	192.7125	402.5675	309.5125	251.025	-	-	-	-	-	-	-	-	-	-	-	-	-1.01846909581449	9.31209729309979E-09	1.97764013506602E-08
CLUP02_09270	90.23	93.2975	117.5475	226.535	172.2	392.0075	-	-	-	-	-	-	-	-	-	-	-	-	2.20522847490375	2.59396040607706E-07	5.00622404638282E-07
CLUP02_09271	4.1125	11.8175	68.805	150.93	278.9625	342.3975	-	-	-	-	-	-	-	-	-	6.21117074648554	9.98328209049814E-202	2.16379226433381E-200	6.47329884697591	0	0
CLUP02_09286	47.1925	40.4825	39.6625	35.6175	48.0975	100.98	-	-	-	-	-	-	-	-	-	-	-	-	1.19131475669648	5.94127070038892E-11	1.47405460267943E-10
CLUP02_09287	3758.82	2394.475	2133.135	2074.8475	2023.8325	1743.235	-	-	-	-	-	-	-	-	-	-	-	-	-1.01538094136845	8.78363332669204E-11	2.15121967088809E-10
CLUP02_09291	57.15	73.34	483.45	1261.195	1928.7875	1646.8925	-	-	-	3.61835469950125	1.50514107610515E-45	2.82422999141396E-44	5.09578339401294	2.10257188324671E-73	3.40859249534034E-72	5.20808752702394	5.68124615917634E-206	1.25966940701737E-204	4.94005877752472	2.33010733368143E-167	4.13495318366857E-166
CLUP02_09293	23.455	44.3075	60.02	193.3625	317.275	358.155	-	-	-	-	-	-	3.78619426570707	1.59525525857096E-31	1.92114311853617E-30	3.89094338795969	4.40095034494779E-48	4.18198680561788E-47	4.02385227998442	4.13596418186993E-60	3.36992567970258E-59
CLUP02_09314	152.195	110.82	92.1625	40.23	23.515	13.3	-	-	-	-	-	-	-2.33803478218853	3.78798648701426E-11	3.3263256339094E-10	-2.61104373807095	1.39687203876121E-47	1.31442251842457E-46	-3.42266440101654	4.87707075425026E-85	5.18405388802032E-84
CLUP02_09351	379.59	258.7025	211.9075	158.4625	87.945	62.9025	-	-	-	-	-	-	-1.05708273803908	2.42822002540776E-08	1.84413466794481E-07	-1.95982812380146	2.09066365464715E-41	1.72345734607451E-40	-2.49542021147656	1.01698561922577E-74	9.85911058638312E-74
CLUP02_09357	23.05	16.65	93.9575	185.93	344.04	261.4875	-	-	-	-	-	-	-	-	-	4.03453179815172	2.54458844399746E-132	4.15975517667042E-131	3.60132894290498	6.68329882602075E-85	7.06809481903406E-84
CLUP02_09370	149.2425	91.47	65.545	49.305	16.9625	18.165	-	-	-	-	-	-	-	-	-	-3.06103003239366	1.50177587886725E-29	9.75395848597619E-29	-2.92938461094837	2.76881849723398E-38	1.60606812554237E-37
CLUP02_09372	894.5875	527.01	394.4925	292.06	82.045	56.79	-	-	-	-	-	-	-	-	-	-3.3401755933406	8.00811967155672E-26	4.81235602692614E-25	-3.87491697945787	2.73661922826196E-72	2.58129759638763E-71
CLUP02_09385	49.13	40.4225	51.43	78.8525	101.9425	113.02	-	-	-	-	-	-	1.05283307091457	0.0000207899377562563	0.000111275666847772	1.20177200153496	1.87872356377892E-08	4.89076620044473E-08	1.3021646778777	4.84322183224506E-10	1.12810973489668E-09
CLUP02_09388	21.0575	47.2925	57.0475	41.095	31.06	78.3825	1.69224778722255	1.34718088358943E-16	3.26748448206182E-15	1.97311810261145	1.69099341648931E-27	2.6876848302083E-26	1.3717132969579	4.57432658546814E-13	4.28461923505516E-12	-	-	-	1.99586237174496	3.38745381972396E-30	1.63440744205115E-29
CLUP02_09413	33.8225	22.62	50.3325	77.52	73.145	86.2925	-	-	-	-	-	-	-	-	-	1.25902311142999	8.13493966810224E-18	3.70976326708492E-17	1.44760425485235	5.19386723116401E-14	1.46972405162938E-13
CLUP02_09438	523.0925	363.0825	366.2325	178.3575	56.395	40.4775	-	-	-	-	-	-	-	-	-	-3.069636095908	6.07375098031052E-15	2.41075424712325E-14	-3.62904065211235	7.34947457433104E-21	2.73353459301051E-20
CLUP02_09439	269.17	173.54	143.4025	102.3125	39.4875	29.665	-	-	-	-	-	-	-1.16824487095316	0.0000417483668374563	0.00020948734073795	-2.62603806793957	2.56367548266595E-20	1.29798687823166E-19	-3.09154523241268	5.4775795563399E-33	2.83912168093459E-32
CLUP02_09443	1.1625	5.325	31.07	108.77	201.85	186.695	-	-	-	-	-	-	7.2199026920769	1.21224861106341E-188	3.85632294009983E-187	7.56506477869822	0	0	7.42309021124514	0	0
CLUP02_09478	746.69	405.3025	356.9	244.215	112.325	82.5175	-	-	-	-	-	-	-1.47398802535936	0.0000171755452126055	0.000094633886367493	-2.59734888614025	7.29736802860687E-14	2.73332484022964E-13	-3.09005612452654	6.92067444257549E-31	3.39388578050423E-30
CLUP02_09490	44.9175	43.5825	33.2025	24.145	6.1825	1.5775	-	-	-	-	-	-	-	-	-	-2.74905804259241	1.01592818561927E-19	5.07700898979162E-19	-4.87812137472998	2.27039435011932E-40	1.37008811791062E-39
CLUP02_09500	294.5725	188.0175	162.955	97.85	40.6675	29.275	-	-	-	-	-	-	-1.66937622011363	1.07483257690932E-16	1.09828346949643E-15	-2.75957244556569	2.95970260981328E-144	5.23785902232094E-143	-3.24802786157666	8.76035135108973E-262	2.35181740117717E-260
CLUP02_09504	3.665	341.2725	367.95	199.98	59.4625	21.135	7.10219343411137	7.55850357624004E-144	3.090348176457E-142	7.20864141265343	2.22868742904039E-94	4.93599461743207E-93	5.82588891930587	4.60957867580289E-102	8.35672005097168E-101	-	-	-	-	-	-
CLUP02_09537	16.2075	14.1175	12.075	24.0375	45.185	41.9875	-	-	-	-	-	-	-	-	-	1.61624227636938	5.05433501853617E-22	2.67118143856336E-21	1.4778975895674	4.02525041244808E-25	1.71318584627364E-24
CLUP02_09541	102.3075	94.855	40.705	30.705	21.2	36.735	-	-	-	-	-	-	-	-	-	-2.12472502379742	1.41100169957975E-11	4.70090203538746E-11	-1.39089886028777	4.01354732990728E-13	1.09289572286422E-12
CLUP02_09575	7.25	10.3525	82.7075	47.4975	45.21	106.9425	-	-	-	-	-	-	-	-	-	-	-	-	3.98016081060647	1.76117781911201E-35	9.65420511314279E-35
CLUP02_09583	6.545	15.24	107.0125	309.4225	303.1125	240.3875	-	-	-	-	-	-	6.09846839968488	2.12629086750709E-57	3.09045379535944E-56	5.65545852899359	4.22283585687744E-100	5.86032400569538E-99	5.29900660437524	1.5686308626204E-129	2.26531932850146E-128
CLUP02_09647	0.62	2.045	17.86	52.76	100.2325	84.155	-	-	-	-	-	-	-	-	-	7.47157232402308	6.09068104057439E-285	2.06121468899439E-283	7.18001844702878	0	0
CLUP02_09709	89	78.2725	37.6375	25.225	9.8075	4.535	-	-	-	-	-	-	-1.79044789119993	8.85664924111464E-07	5.83293383614034E-06	-3.1567344861255	3.94586410302595E-34	2.87229126593851E-33	-4.26916400346513	4.05775021835035E-71	3.7932718559043E-70
CLUP02_09710	95.2575	76.0925	52.195	31.02	16.275	8.9925	-	-	-	-	-	-	-	-	-	-2.4395771303545	9.44923323153783E-06	0.0000191265172126301	-3.31588752786023	1.21654745439233E-20	4.4928577945283E-20
CLUP02_09712	378.825	312.05	313.0525	185.735	44.805	20.6575	-	-	-	-	-	-	-1.52359965593268	0.0000758717638602978	0.000353369596321718	-2.97457721256418	2.60276994901305E-30	1.71943261357746E-29	-4.15082276498247	2.47451721555364E-41	1.52401148510862E-40
CLUP02_09745	2.3275	47.195	189.4375	579.735	982.24	773.145	-	-	-	-	-	-	8.74743686792982	1.92679942716772E-271	9.84419343698416E-270	8.83207338082881	0	0	8.46567326363514	4.27331449463162E-274	1.19310940690115E-272
CLUP02_09758	2.5025	2.8775	6.275	11.8675	11.045	30.5625	-	-	-	-	-	-	-	-	-	-	-	-	3.70572267767229	1.32579625379962E-183	2.59459565930506E-182
CLUP02_09809	104.76	71.8675	57.02	42.41	40.8	91.6925	-	-	-	-	-	-	-	-	-	-1.24243501220951	4.16708065876611E-13	1.50781646812167E-12	-	-	-
CLUP02_09824	657.245	393.475	342.0525	203.02	123.57	92.0275	-	-	-	-	-	-	-1.62628251655101	1.6561254185114E-14	1.58649287250581E-13	-2.30903620977087	2.25950190494533E-33	1.60833179875998E-32	-2.74241428348486	1.60405528925338E-101	1.8976789693201E-100
CLUP02_09860	158.3325	128.47	111.2975	112.05	100.605	68.1725	-	-	-	-	-	-	-	-	-	-	-	-	-1.12057850911943	3.86544470725981E-35	2.10787531692761E-34
CLUP02_09873	15.41	14.815	24.61	15.935	25.27	48.9125	-	-	-	-	-	-	-	-	-	-	-	-	1.76848916735493	2.39916412757656E-43	1.50414661172015E-42
CLUP02_09886	1.7475	47.5825	394.7475	962.365	1275.1925	1378.2825	-	-	-	8.36198261677233	1.12064208837289E-117	2.91151434883034E-116	9.74572436314029	1.45805448124494E-191	4.91655971075795E-190	9.6428377466895	1.09355549750139E-258	3.24533623796951E-257	9.72504269909687	0	0
CLUP02_09889	178.3475	298.9175	897.135	1937.83	3683.6	2410.085	-	-	-	2.88309713988791	4.22659611231007E-25	6.56336936520794E-24	4.04954299497613	2.45732626948039E-47	3.36833503279995E-46	4.49161669274486	4.7650341700568E-86	6.08725226095336E-85	3.85437859359059	4.62836851133152E-76	4.50781565708289E-75
CLUP02_09930	10.6325	18.5675	44.46	191.94	410.7075	350.425	-	-	-	-	-	-	-	-	-	5.40443280751605	7.5401197806392E-284	2.50773983738845E-282	5.13422632355381	3.35230204554848E-119	4.58805260351537E-118
CLUP02_09934	2.6275	6.9875	31.135	72.52	69.36	61.9875	-	-	-	-	-	-	5.45001561292683	5.89385401052631E-152	1.48313997936528E-150	4.83990656632216	7.80752603845245E-217	1.81454430459937E-215	4.65387921567488	2.02444370529187E-115	2.68302855625391E-114
CLUP02_09935	8.06	7.0675	51.5675	123.2375	156.735	116.61	-	-	-	-	-	-	4.45995908829783	2.08356337846316E-102	3.81835636531401E-101	4.41274985281565	0	0	3.94935439096299	4.89466390780219E-304	1.65313326176416E-302
CLUP02_09961	218.2325	183.46	219.37	357.075	536.46	407.72	-	-	-	-	-	-	-	-	-	1.41061937088702	0.0000733885962328806	0.000136779325732586	-	-	-
CLUP02_10004	57.5175	38.8025	36.22	105.405	110.39	193.5475	-	-	-	-	-	-	-	-	-	-	-	-	1.85086098079535	4.05745462930428E-28	1.8838824819874E-27
CLUP02_10016	210.905	147.37	137.215	71.98	43.3375	48.31	-	-	-	-	-	-	-1.21960081336529	2.64652591805244E-06	0.0000164651022060384	-2.1570764375362	5.26603252345556E-39	4.14619458683501E-38	-2.0475558455568	4.91837719272439E-49	3.42162187427405E-48
CLUP02_10045	29.2175	17.04	20.9375	23.0025	33.55	81.165	-	-	-	-	-	-	-	-	-	-	-	-	1.57298942257884	3.41193562474832E-17	1.13586537332639E-16
CLUP02_10051	100.465	59.415	38.77	51.98	41.115	29.8975	-	-	-	-	-	-	-	-	-	-1.16058765501306	0.000127635745002295	0.000229672903087152	-1.64099413879277	3.40987976517358E-06	6.02047911321541E-06
CLUP02_10107	104.85	65.1425	45.2925	48.565	22.3675	14.075	-	-	-	-	-	-	-	-	-	-2.14546470043097	4.33151405107036E-18	2.01337123000355E-17	-2.80375765322068	7.29210623337117E-26	3.18118134430817E-25
CLUP02_10132	99.325	96.06	46.9625	48.205	10.095	4.9975	-	-	-	-	-	-	-	-	-	-3.18738100292243	1.93903611168844E-15	7.97526793059063E-15	-4.2475923509845	9.74606224717042E-28	4.48533062540107E-27
CLUP02_10133	697.7	552.0075	649.5425	489.7	399.0875	309.275	-	-	-	-	-	-	-	-	-	-	-	-	-1.07225975449512	5.35801364826718E-13	1.44397433455231E-12
CLUP02_10146	146.0225	99.1975	50.01	49.0875	14.5225	17.9125	-	-	-	-	-	-	-1.50343905699647	0.0000268602653410642	0.00013977286223776	-3.25646773876737	1.62985748287177E-34	1.19999812383956E-33	-2.92797403688906	4.63685143034598E-59	3.7344488058248E-58
CLUP02_10147	2.4525	1.205	8.9325	11.725	17.1075	36.0275	-	-	-	-	-	-	-	-	-	-	-	-	3.9727688926335	4.34857875350007E-54	3.29924779341636E-53
CLUP02_10160	2.1725	216.22	262.805	99.83	26.7075	9.06	7.20825730813224	4.99373416259009E-171	2.46414951264359E-169	7.47489622170854	4.45909704304387E-304	2.86868576435822E-302	5.80988817887202	1.9780504736429E-121	4.06706475434381E-120	-	-	-	-	-	-
CLUP02_10168	5.1275	3.2275	8.2725	12.3125	15.3825	16.9775	-	-	-	-	-	-	-	-	-	1.71501938137815	1.03163340178897E-07	2.47515028862054E-07	1.83092951218449	5.82689405763645E-09	1.26440581934619E-08
CLUP02_10173	7.195	7.91	43.97	86.6625	100.81	184.9975	-	-	-	-	-	-	4.26214511904373	1.0693376711296E-51	1.51504480128109E-50	3.95055654875904	3.14717597509116E-114	4.59916852723548E-113	4.77908866829146	0	0
CLUP02_10202	103.85	57.5975	25.9125	26.8875	26.09	25.7875	-	-	-	-	-	-	-	-	-	-1.87724044854447	1.3252502637577E-11	4.4228507937519E-11	-1.92610062818583	1.50046853659118E-08	3.14198111562193E-08
CLUP02_10214	12.1625	6.285	23.1225	35.9875	72.79	130.57	-	-	-	-	-	-	-	-	-	-	-	-	3.52362073182	6.11289904238073E-71	5.68907137544233E-70
CLUP02_10218	80.75	61.085	54.5925	37.2225	6.265	3.195	-	-	-	-	-	-	-	-	-	-3.53824579293662	4.35639722418253E-23	2.37386730097404E-22	-4.63536140983869	9.49639239829647E-39	5.52373491167578E-38
CLUP02_10289	1.8125	1496.7275	1349.4675	548.3575	138.13	45.3375	10.2558323986705	0	0	10.0912774225259	3.71644422680853E-287	2.28223461382651E-285	8.34183522975844	1.7911037717687E-267	8.62800274057724E-266	-	-	-	-	-	-
CLUP02_10377	0.0075	0	10.0475	50.81	77.9575	38.935	-	-	-	-	-	-	-	-	-	13.5044714777772	2.94253334416147E-56	3.08486240265624E-55	-	-	-
CLUP02_10378	0.6425	21.955	23.0375	126.87	274.1575	505.8775	-	-	-	-	-	-	8.28262332439748	4.2412646790846E-132	9.408910853864E-131	8.86711049412333	8.82188857646275E-221	2.07529549560935E-219	9.72207349367347	0	0
CLUP02_10380	23.5075	41.9525	83.16	340.4525	860.51	1099.46	-	-	-	-	-	-	4.58679975847028	2.43712237663811E-110	4.8341039141316E-109	5.32164513953471	6.20273617212179E-241	1.66181639944763E-239	5.64333924127447	0	0
CLUP02_10381	38.8425	44.85	78.295	266.1125	646.88	1216.895	-	-	-	-	-	-	3.48021881433971	6.45381387062939E-33	7.94243079261397E-32	4.18690871493972	1.69390997397447E-94	2.2691335693033E-93	5.06713007149627	0	0
CLUP02_10396	35.6125	20.61	46.9825	47.2925	85.3625	76.7575	-	-	-	-	-	-	-	-	-	1.39054205928001	3.53547166817752E-08	8.9735853262032E-08	1.20685151244098	2.90788452079568E-07	5.58633962068455E-07
CLUP02_10398	62.2425	38.285	83.1175	166.6	258.4375	197.395	-	-	-	-	-	-	1.84987369445095	3.84583646351267E-06	0.0000232404311020873	2.1746014904159	1.9150688149288E-14	7.43293308651441E-14	1.76668810614131	4.30086000184058E-10	1.00401347200158E-09
CLUP02_10424	285.3475	228.8425	178.3175	98.9775	54.65	38.01	-	-	-	-	-	-	-	-	-	-2.24295007901114	1.68210491969561E-07	3.97157942483822E-07	-2.81869186765317	7.88631086333432E-19	2.78951603848346E-18
CLUP02_10451	204.74	160.8075	96.05	79.1825	18.3475	7.805	-	-	-	-	-	-	-1.44468396682872	2.81080207456016E-06	0.0000173590194055254	-3.31356860201721	5.54830039287597E-45	4.93210666260725E-44	-4.64491589765304	6.77695590502697E-73	6.45042984778476E-72
CLUP02_10452	1882.835	1084.5025	902.88	513.9975	151.8925	65.36	-	-	-	-	-	-	-1.79817353146866	0.0000232542869915314	0.000122905103033611	-3.50994979284901	1.70532680080649E-45	1.54440159565996E-44	-4.75495324234272	3.23593528793122E-97	3.76447138495998E-96
CLUP02_10480	3.61	89.73	871.5025	2210.185	3228.075	2909.375	-	-	-	8.45143194918227	4.16863752184383E-269	2.166088189235E-267	9.92688128462286	6.59746902611086E-250	2.92719283632182E-248	9.93015570125454	0	0	9.7496996809424	0	0
CLUP02_10528	107.4475	54.72	62.11	50.2475	37.435	134.7925	-	-	-	-	-	-	-	-	-	-1.40109222866466	0.000172854596543844	0.000308166836167351	-	-	-
CLUP02_10603	51.5225	31.2925	39.9475	18.1725	5.28	2.69	-	-	-	-	-	-	-	-	-	-3.1547971950573	2.92620817109368E-25	1.72619436148003E-24	-4.20417572831468	8.34021581225512E-67	7.49545575573486E-66
CLUP02_10623	253.025	145.6925	99.2625	84.555	21.245	13.54	-	-	-	-	-	-	-1.48769147120006	1.39580900704782E-06	8.94803796913544E-06	-3.43180151392176	3.78808569898505E-44	3.29153933033431E-43	-4.16557519049362	3.66907218968427E-60	3.01295575105838E-59
CLUP02_10640	1056.285	715.55	532.5375	429.56	229.0975	523.35	-	-	-	-	-	-	-	-	-	-2.05784978158672	3.18707241038672E-14	1.22711829932854E-13	-	-	-
CLUP02_10676	2706.005	1777.8625	1538.3225	1167.5	988.9575	1003.825	-	-	-	-	-	-	-	-	-	-1.31583908380993	6.45125261528715E-50	6.22223314744446E-49	-1.33465815604465	6.55011998641379E-65	5.78732120318585E-64
CLUP02_10677	1527.4175	1129.83	892.015	582.15	552.935	558.5675	-	-	-	-	-	-	-1.01694603749909	3.27769556866743E-09	2.65682438883331E-08	-1.36094527757269	5.94326479092553E-43	5.0504659831257E-42	-1.35681549646307	4.10856925556381E-49	2.86778134038354E-48
CLUP02_10720	49.1075	44.04	94.885	221.4225	206.84	375.125	-	-	-	-	-	-	2.61790789968061	7.96903186235585E-15	7.72171708042067E-14	2.21660296539175	3.99377317114786E-10	1.19441681351073E-09	3.0242723611894	7.06878459295233E-26	3.09019518531152E-25
CLUP02_10728	13.1525	9.96	13.2525	18.6975	24.335	25.4825	-	-	-	-	-	-	-	-	-	1.02021004859508	3.43367514167792E-06	7.26267472400954E-06	1.05198594812003	1.03944897054038E-08	2.20081511052735E-08
CLUP02_10757	62.8275	1718.805	1994.485	1223.2075	354.8525	129.265	5.36718660213945	1.13084334032955E-151	5.05699006253619E-150	5.55685035393015	1.32709151236395E-158	4.26881103143736E-157	4.70444666163848	2.48185593092043E-110	4.86559197619981E-109	2.60919633089831	1.52564546190166E-27	9.49345192260743E-27	1.13313951102571	3.86450240246212E-14	1.10550109709777E-13
CLUP02_10776	38.1975	20.905	47.545	57.3275	66.97	71.075	-	-	-	-	-	-	1.21838425436846	2.18009988388523E-09	1.77567555759928E-08	-	-	-	-	-	-
CLUP02_10875	258.455	222.915	277.19	153.7175	75.9375	121.825	-	-	-	-	-	-	-	-	-	-1.6408015559753	7.9283966563824E-08	1.9261810012798E-07	-	-	-
CLUP02_10901	35.895	30.4175	36.6375	29.1	25.3825	265.005	-	-	-	-	-	-	-	-	-	-	-	-	2.99160793237621	4.38105004983921E-11	1.08824659600988E-10
CLUP02_10905	1.205	1.5375	4.8325	4.1475	10.09	8.7325	-	-	-	-	-	-	-	-	-	3.18617391196501	1.60092337238792E-16	6.97106362378395E-16	-	-	-
CLUP02_10917	10.985	11.5125	15.1775	28.795	34.56	50.8775	-	-	-	-	-	-	-	-	-	1.79268094082118	9.27527960117384E-10	2.69864469844108E-09	2.31268323577508	1.45011334736166E-19	5.24445138061368E-19
CLUP02_10950	253.125	134.655	111.4925	71.1075	38.5875	43.5225	-	-	-	-	-	-	-1.54862297751653	9.85607961104E-10	8.26733842000668E-09	-2.59516479522747	7.54870953070493E-50	7.24450780334817E-49	-2.45350838149042	2.31736399396466E-27	1.05490439203522E-26
CLUP02_10952	168.5575	104.4075	116.1225	89.835	60.915	113.445	-	-	-	-	-	-	-	-	-	-1.33924908252189	2.62118880876536E-07	6.08456463550947E-07	-	-	-
CLUP02_11001	15.445	17.32	21.4175	8.9975	35.965	173.8025	-	-	-	-	-	-	-	-	-	-	-	-	3.58695671933705	4.33380694724839E-51	3.11855386513338E-50
CLUP02_11063	61.305	97.0925	126.715	226.2525	122.9	495.545	-	-	-	1.64924777177235	9.72364381115912E-07	0.0000126313872969961	1.86392857553505	4.50752292713425E-10	3.8189365101248E-09	-	-	-	3.10859851451712	3.29285508177387E-53	2.4538215449233E-52
CLUP02_11068	160.9725	113.7375	74.8975	54.25	25.815	41.5525	-	-	-	-	-	-	-1.42427160204131	0.000230583197860691	0.00096948446781328	-2.56731876394368	3.37687534791968E-22	1.80443006818201E-21	-1.8669464542369	3.15709771181852E-11	7.93632966212241E-11
CLUP02_11104	440.9725	278.955	251.8975	226.1575	217.74	178.525	-	-	-	-	-	-	-	-	-	-	-	-	-1.21002634232443	3.12068423935651E-24	1.29656999944693E-23
CLUP02_11116	1674.725	1228.6175	1125.6775	995.87	483.205	1157.6425	-	-	-	-	-	-	-	-	-	-1.64845892912084	3.56522066993903E-07	8.14847236055971E-07	-	-	-
CLUP02_11129	255.4925	216.19	309.055	400.365	474.655	575.9475	-	-	-	-	-	-	1.047342700736	2.02075781287252E-18	2.12937354531442E-17	1.03487605667111	2.09624226004986E-13	7.68755003733114E-13	1.27061822252361	1.0527464064699E-67	9.58456945716513E-67
CLUP02_11151	394.425	255.7625	205.3325	112.3175	39.5475	17.9725	-	-	-	-	-	-	-2.06056394858581	4.61551156724475E-20	5.05308604050302E-19	-3.21269182100956	1.41979589516798E-50	1.38322539483789E-49	-4.37832498222861	9.75340752916966E-146	1.57104887431394E-144
CLUP02_11155	13.755	15.6325	29.8125	28.9575	36.9275	39.425	-	-	-	-	-	-	-	-	-	1.58682294854789	1.0940031312444E-33	7.87437328421812E-33	1.62013080433547	1.28243370008742E-73	1.23184227889131E-72
CLUP02_11164	113.535	55.5325	60.7875	21.565	14.97	25.705	-	-	-	-	-	-	-2.19447865106279	2.85028271419783E-08	2.14534672148997E-07	-2.85372681190789	4.37819267945799E-43	3.73696180472321E-42	-2.03274858957775	7.03166593709877E-15	2.10347263889783E-14
CLUP02_11174	6.9075	6.8125	8.6875	8.5375	12.4075	19.6075	-	-	-	-	-	-	-	-	-	-	-	-	1.60735940901336	5.46297541431889E-62	4.5757882070335E-61
CLUP02_11197	586.15	375.9825	355.67	419.37	335.7775	260.4575	-	-	-	-	-	-	-	-	-	-	-	-	-1.07765950448827	3.97901642626848E-11	9.90732508514411E-11
CLUP02_11253	298.56	218.6125	163.99	93.48	31.5225	14.5125	-	-	-	-	-	-	-	-	-	-3.19750351495922	1.15639818459034E-20	5.90130184675861E-20	-4.32396001030363	1.12256386689208E-40	6.83328121300003E-40
CLUP02_11261	291.91	217.0025	162.2675	127.2125	47.7075	44	-	-	-	-	-	-	-	-	-	-2.54029133199783	1.26634041240251E-15	5.23077228163694E-15	-2.62146138164453	7.35989311020239E-27	3.30721377097936E-26
CLUP02_11283	17.295	16.05	22.3	11.0775	34.7475	62.895	-	-	-	-	-	-	-	-	-	-	-	-	1.9630646161386	5.48399914500658E-21	2.05062396600782E-20
CLUP02_11289	25.44	39.7425	58.835	149.95	154.08	192.9825	-	-	-	-	-	-	2.86559318713248	4.3276908228154E-36	5.52764146005058E-35	2.75094767169193	4.46527594376538E-20	2.24896012937948E-19	3.01488965710819	6.09436075881855E-105	7.59321084091718E-104
CLUP02_11335	156.05	86.2875	95.78	70.655	61.6325	42.8775	-	-	-	-	-	-	-	-	-	-1.2256336344216	1.10435840531849E-15	4.59117966349E-15	-1.76957560613571	1.26429690932612E-46	8.43133034435952E-46
CLUP02_11344	20.8875	14.4525	136.005	151.78	116.725	265.405	-	-	-	-	-	-	-	-	-	-	-	-	3.77598219822124	5.28845767286541E-25	2.23717785191519E-24
CLUP02_11345	90.0475	70.1375	76.45	102.5925	190.21	130.2525	-	-	-	-	-	-	-	-	-	1.21037744275929	2.19924299851384E-45	1.97318127634102E-44	-	-	-
CLUP02_11353	151.8225	94.8275	104.1375	51.32	22.7625	17.845	-	-	-	-	-	-	-1.73483949853644	6.27395796457469E-09	4.91995029221996E-08	-2.62253109794491	2.91565806505156E-44	2.54493412103369E-43	-3.00023684722686	1.53460398419552E-62	1.31161662975731E-61
CLUP02_11371	10.9075	23.395	59.7975	191.695	345.6825	304.81	-	-	-	-	-	-	-	-	-	5.12565883458504	7.38487899081146E-239	1.92505832071288E-237	4.89629039459048	3.55050557311677E-144	5.67538829779124E-143
CLUP02_11446	21.4675	21.675	21.1375	31.745	44.6875	52.4575	-	-	-	-	-	-	-	-	-	-	-	-	1.39171200593692	2.20104448691065E-34	1.19403812321008E-33
CLUP02_11487	95.54	53.55	49.46	28.46	19.77	38.615	-	-	-	-	-	-	-1.60905822963846	1.22056244916224E-09	1.01372822132391E-08	-2.15374573584056	5.15270081818588E-39	4.07359011404941E-38	-1.20850959823782	1.17154584852406E-09	2.65499676061621E-09
CLUP02_11506	0.2225	42.0375	509.8	1078.5625	1361.745	904.595	-	-	-	11.7149570385008	3.90036791608924E-285	2.29104219766807E-283	12.7798755350961	0	0	12.7078935087082	0	0	12.0838330118795	0	0
CLUP02_11536	0.855	18.9	42.825	153.7175	258.685	312.635	-	-	-	-	-	-	8.10104227925962	0	0	8.37456007407509	0	0	8.60944824531899	0	0
CLUP02_11551	135.95	92.545	110.755	190.465	273.13	208.2325	-	-	-	-	-	-	1.00868103183507	2.95825599422176E-07	2.04410639600733E-06	1.13268674016051	1.81948621823815E-25	1.0866219551026E-24	-	-	-
CLUP02_11571	21.1925	11.5475	18.3425	43.65	58.23	203.4525	-	-	-	-	-	-	-	-	-	-	-	-	3.36097578995263	1.54862714699865E-63	1.35117718575632E-62
CLUP02_11597	111.8725	59.2675	80.8925	45.6	18.4725	17.6625	-	-	-	-	-	-	-	-	-	-2.40768407254355	3.65646458461196E-10	1.10036196313829E-09	-2.57555670185456	3.90791845783828E-21	1.47710852900963E-20
CLUP02_11624	1.635	7.285	4.3825	39.475	59.07	59.845	-	-	-	-	-	-	-	-	-	5.28183862853849	7.23560029677628E-75	8.83384365346927E-74	5.29098592791998	4.66042163881527E-119	6.29607929785753E-118
CLUP02_11646	118.76	82.965	52.21	38.3	8.295	6.555	-	-	-	-	-	-	-2.17965741065307	0.0000148891552572988	0.0000839569089090493	-3.73283377821348	4.70634216193778E-27	2.88207429535809E-26	-4.12135321244884	1.27468181692771E-30	6.19300168131468E-30
CLUP02_11658	6.22	2.89	7.2925	6.665	11.4125	11.6625	-	-	-	-	-	-	-	-	-	-	-	-	1.00801240594814	4.04601226885978E-26	1.77245809434987E-25
CLUP02_11673	65.9225	41.03	39.0525	31.4675	13.77	9.0225	-	-	-	-	-	-	-	-	-	-2.14701853663283	2.82910419936956E-16	1.21005365866605E-15	-2.7722600534548	1.18359709325337E-33	6.21165993301395E-33
CLUP02_11691	7.77	9.725	11.2225	53.6975	59.25	51.575	-	-	-	-	-	-	3.09374500591274	1.32029929590376E-14	1.27201406451071E-13	3.05856979967095	1.4826899151067E-19	7.352464900362E-19	2.83364311481942	5.6000419496574E-18	1.92869865831951E-17
CLUP02_11724	91.895	61.72	33.035	27.4725	21.3525	35.8425	-	-	-	-	-	-	-1.54435035669355	0.0000221538848001342	0.000117457389223353	-1.98972631533116	1.59066701532193E-15	6.55640314648719E-15	-1.26243184531392	3.39114520761204E-21	1.28409729922959E-20
CLUP02_11738	161.395	114.9275	67.1325	98.59	39.1075	51.935	-	-	-	-	-	-	-	-	-	-1.83597491091606	7.09879309482327E-12	2.40660314233991E-11	-1.53904503301518	1.86459133801466E-20	6.84991975754859E-20
CLUP02_11741	22.3025	14.51	20.8875	21.2575	19.5925	55.105	-	-	-	-	-	-	-	-	-	-	-	-	1.4023296356171	1.19203012766549E-15	3.68701785425632E-15
CLUP02_11757	65.995	52.525	41.225	33.225	25.6625	27.01	-	-	-	-	-	-	-	-	-	-1.21793710253534	8.11778637195358E-09	2.19932723476102E-08	-1.20042643463627	9.71348920111688E-12	2.50185072412531E-11
CLUP02_11758	1456.7375	845.7275	757.2825	512.9425	151.1	106.0725	-	-	-	-	-	-	-1.34341223277139	1.17381351618745E-15	1.16414681664237E-14	-3.13806315755228	4.14885723782703E-39	3.29347556039849E-38	-3.68408835996721	1.31487748204354E-33	6.88338361849794E-33
CLUP02_11763	216.37	179.4525	123.86	94.445	25.08	12.385	-	-	-	-	-	-	-	-	-	-2.99031505003298	9.11185787515954E-22	4.7893116733468E-21	-4.06866886950436	3.8120659934261E-47	2.55848275328021E-46
CLUP02_11766	1.1225	15.065	56.765	150.5375	201.81	157.9925	-	-	-	-	-	-	-	-	-	7.62711227125565	9.76308195676449E-55	1.0137785006987E-53	-	-	-
CLUP02_11767	2.9625	0	53.2075	147.93	247.71	245.04	-	-	-	-	-	-	-	-	-	-	-	-	6.47621206777861	8.18236549280013E-40	4.84007721523262E-39
CLUP02_11768	10.9275	6.7675	9.205	16.15	25.39	15.91	-	-	-	-	-	-	-	-	-	1.34977127153776	7.67314162832763E-07	1.71711023213968E-06	-	-	-
CLUP02_11808	16.4525	33.835	144.4175	157.58	229.5725	167.4975	-	-	-	-	-	-	-	-	-	3.92827732065146	1.67408055398361E-12	5.89288574568318E-12	3.45635617668184	8.7266966261591E-11	2.14228636989181E-10
CLUP02_11820	4.4275	13.52	26.0675	33.4325	107.335	180.09	-	-	-	-	-	-	-	-	-	-	-	-	5.44552273919413	1.26909092853292E-240	3.01985955039537E-239
CLUP02_11823	21.045	10.7675	11.345	7.685	3.705	3.96	-	-	-	-	-	-	-	-	-	-2.38764989142263	4.50576655716923E-23	2.44834470106463E-22	-2.33202071525567	9.77253581574157E-28	4.48765131538659E-27
CLUP02_11844	35.06	275.28	182.1425	144.78	61.2125	38.9475	3.49908469359948	4.17609947450024E-60	1.21959149959384E-58	2.97727337230528	4.17694652486624E-37	7.4250720461767E-36	-	-	-	-	-	-	-	-	-
CLUP02_11852	4.37	1.365	6.605	6.545	12.3075	9.2	-	-	-	-	-	-	-	-	-	1.63188205300457	9.25242508332783E-12	3.11482163799989E-11	-	-	-
CLUP02_11871	231.365	143.155	128.8675	86.665	60.8975	71.715	-	-	-	-	-	-	-1.16331611243696	4.46859940774103E-12	4.00747797949541E-11	-1.79483272694916	2.03756829501944E-42	1.70889967004022E-41	-1.59106747125662	3.07094964587686E-32	1.56081761127819E-31
CLUP02_11874	675.695	432.83	497.185	353.275	338.33	303.595	-	-	-	-	-	-	-	-	-	-	-	-	-1.06044192625454	7.15181547261215E-16	2.238550313849E-15
CLUP02_11916	1.1025	4.3725	55.955	84.615	132.355	98.95	-	-	-	-	-	-	-	-	-	7.04773012917769	1.30768339716721E-162	2.60053739498511E-161	6.57621195300719	8.8144693692161E-146	1.4308138650495E-144
CLUP02_11917	3.875	3.505	14.4075	30.5325	23.7675	73.225	-	-	-	-	-	-	-	-	-	-	-	-	4.33210588411135	1.1083713736641E-47	7.53548589757349E-47
CLUP02_11920	82.6225	53.975	74.41	86.0775	151.37	277.2375	-	-	-	-	-	-	-	-	-	1.01735832588592	2.65564301634167E-06	5.69192819835898E-06	1.84636224870464	2.3216825781843E-49	1.62595428719663E-48
CLUP02_11940	0.0675	11.4775	53.685	679.4125	868.2275	1012.6425	-	-	-	-	-	-	-	-	-	13.7402485289981	3.48628165273899E-86	4.48335820542235E-85	13.9465796212803	1.43933371729191E-90	1.61174588449692E-89
CLUP02_11978	81.3325	65.8575	62.8575	47.0725	29.27	40.525	-	-	-	-	-	-	-	-	-	-1.33272980168549	1.2241312096408E-09	3.51914918539062E-09	-	-	-
CLUP02_11984	7.395	8.59	15.195	41.1525	75.92	68.37	-	-	-	-	-	-	-	-	-	3.47348869550297	4.6346434230353E-147	8.35535248881785E-146	3.30042748375215	2.83423171623042E-37	1.58686663470227E-36
CLUP02_12034	56.58	45.6225	26.93	24.4075	23.2725	23.8475	-	-	-	-	-	-	-	-	-	-1.07687311191383	5.28429328104494E-07	1.19781454043898E-06	-1.14760733373441	1.11584692090153E-13	3.10303247326401E-13
CLUP02_12069	346.825	242.0225	177.75	161.0475	140.08	181.3275	-	-	-	-	-	-	-	-	-	-1.19354515353921	0.0000683967630597612	0.000127970277344597	-	-	-
CLUP02_12090	63.535	41.4625	53.585	20.19	19.8425	28.085	-	-	-	-	-	-	-	-	-	-1.54432956492271	7.77698549594413E-16	3.24714394408576E-15	-1.07734236095509	4.03816756078187E-13	1.09817180159445E-12
CLUP02_12092	55.6375	21.545	26.9	17.71	12.5725	8.875	-	-	-	-	-	-	-	-	-	-2.08685289214122	3.04059227324493E-15	1.23740558968132E-14	-2.5329193937657	2.35302557957195E-29	1.11728697587838E-28
CLUP02_12106	462.1075	389.4225	363.4025	351.68	68.35	85.9575	-	-	-	-	-	-	-	-	-	-2.62483428209583	7.59201708422075E-32	5.2679859552021E-31	-2.32616004255222	1.04004868924515E-18	3.65413079744858E-18
CLUP02_12121	38.365	42.8475	53.2125	107.5725	137.39	217.3875	-	-	-	-	-	-	1.91854371587198	7.04234458839411E-14	6.67044549215307E-13	1.98210174470406	2.23208159883937E-17	1.00570608411161E-16	2.59834303259608	1.56776571576742E-23	6.38696772143379E-23
CLUP02_12127	482.2325	268.215	259.635	204.605	52.8775	35.07	-	-	-	-	-	-	-1.92790064189076	0.0000559596861261281	0.000272682169967202	-3.04823512725612	1.09359220541399E-19	5.43695712433913E-19	-3.71855799635226	1.75731440355247E-35	9.65420511314279E-35
CLUP02_12133	15.99	14.68	19.605	26.7625	46.165	57.17	-	-	-	-	-	-	-	-	-	1.67407742500916	0.0000880477630519869	0.000162482113019183	1.92752587601853	1.66818598800462E-09	3.74002297524806E-09
CLUP02_12178	1.0275	0	50.53	70.37	85.4225	166.33	-	-	-	-	-	-	-	-	-	-	-	-	7.42610491300057	1.26264162607123E-275	3.67218272915715E-274
CLUP02_12198	160.1825	104.4375	109.92	203.4675	218.93	206.115	-	-	-	-	-	-	1.0695936648928	0.000107953885843146	0.00048927486970845	-	-	-	-	-	-
CLUP02_12206	452.0075	315.9175	336.95	217.315	193.9225	250.92	-	-	-	-	-	-	-	-	-	-1.10949997451879	2.30852185814653E-19	1.13023823968646E-18	-	-	-
CLUP02_12231	140.1325	83.9475	84.6475	93.6775	86.15	64.995	-	-	-	-	-	-	-	-	-	-	-	-	-1.01426243012374	3.03359641939374E-14	8.73775915022075E-14
CLUP02_12296	1252.115	769.89	732.605	589.855	541.01	509.6975	-	-	-	-	-	-	-	-	-	-1.06358891793014	2.3535877448801E-12	8.18030767544812E-12	-1.20393224335872	8.98441023299028E-15	2.65607498719282E-14
CLUP02_12344	13.64	9.3125	17.4675	53.36	106.81	87.485	-	-	-	-	-	-	-	-	-	3.07967362536338	5.07499212244887E-57	5.37893395835377E-56	2.77368186229738	7.67859621869425E-40	4.55495197788832E-39
CLUP02_12352	8.1325	4.7875	10.1	30.5725	86.9875	89.905	-	-	-	-	-	-	-	-	-	-	-	-	3.56086494539525	3.96872944277738E-52	2.90577603257896E-51
CLUP02_12353	106.33	57.76	66.4225	51.6575	46.6425	44.5175	-	-	-	-	-	-	-	-	-	-1.05726172633791	3.21696808657203E-18	1.5122136573786E-17	-1.16452712433162	9.04675355335877E-16	2.81573072122306E-15
CLUP02_12375	2.4275	31.975	21.29	21.0275	12.6775	15.055	4.29038073329877	3.94819891893912E-20	9.74115974655496E-19	-	-	-	-	-	-	-	-	-	2.73364045665003	2.73267128713964E-17	9.14091641416996E-17
CLUP02_12390	115.9725	68.15	80.4475	67.1375	46.47	56.88	-	-	-	-	-	-	-	-	-	-1.15473036980422	4.76783068673257E-14	1.81046169187148E-13	-	-	-
CLUP02_12446	15.94	23.62	115.815	318.4275	436.6275	903.5975	-	-	-	-	-	-	-	-	-	4.91607477967941	3.70579856808976E-17	1.64332998571153E-16	5.92184234455652	5.71399915795224E-175	1.0588596669692E-173
CLUP02_12488	32.3525	18.375	33.1	30.9675	62.305	38.155	-	-	-	-	-	-	-	-	-	1.07861165366583	1.27106649946432E-07	3.03076301293779E-07	-	-	-
CLUP02_12496	15.01	12.19	9.1925	12.6075	16.1025	32.9325	-	-	-	-	-	-	-	-	-	-	-	-	1.23290336602198	8.3088344953541E-17	2.72706887668832E-16
CLUP02_12509	20.955	15.9525	27.5575	31.835	45.695	38.7175	-	-	-	-	-	-	1.1098413094359	0.000102425733215831	0.000466729151897003	1.26402468087218	1.57822002453856E-11	5.23090451432111E-11	-	-	-
CLUP02_12511	26.7025	16.575	43.7375	122.3725	183.295	268.6525	-	-	-	-	-	-	2.89445529646021	5.89985360583863E-20	6.41751818028641E-19	2.91391173485883	3.91053777631985E-42	3.25147731487974E-41	3.42983389968842	1.41153395548486E-76	1.40083038046696E-75
CLUP02_12513	22.1075	12.9175	27.72	61.3875	95.7225	100.9775	-	-	-	-	-	-	-	-	-	2.23697006060373	1.21906156058982E-15	5.0571392481242E-15	2.29388243510755	1.2214214553559E-17	4.13860279533214E-17
CLUP02_12568	994.235	628.845	589.1175	597.35	523.9725	460.7825	-	-	-	-	-	-	-	-	-	-	-	-	-1.01603921351724	7.27975323027597E-10	1.68068393210561E-09
CLUP02_12569	6714.28	4428.79	4315.05	3740.2675	3732.9175	3025.2475	-	-	-	-	-	-	-	-	-	-	-	-	-1.05571236760729	2.60076069223159E-21	9.88383464525038E-21
CLUP02_12613	31.605	22.7025	28.87	44.3775	51.6925	46.445	-	-	-	-	-	-	1.05565131398202	2.47686957808221E-06	0.000015494476159776	-	-	-	-	-	-
CLUP02_12725	1.9225	166.0425	1656.1925	4473.6125	7919.3125	7630.835	-	-	-	10.3002130192709	5.54418140077897E-202	2.14005402070068E-200	11.8737451906034	0	0	12.1258340025866	0	0	12.0399341314883	0	0
CLUP02_12726	0.3425	8.09	49.315	73.7425	194.2825	605.56	-	-	-	-	-	-	-	-	-	-	-	-	10.9031009592163	2.07933475356743E-224	4.58329155154758E-223
CLUP02_12818	13.885	6.775	12.99	28.0325	37.44	36.4525	-	-	-	-	-	-	-	-	-	1.57307270251166	7.28320764294963E-34	5.26191293754675E-33	1.49236017193275	4.17603619669706E-32	2.09703112611119E-31
CLUP02_12855	339.23	273.28	200.0725	157.005	31.725	34.1575	-	-	-	-	-	-	-1.46632474578178	0.0000163423014478014	0.000090934390234301	-3.2969835318738	9.8687537128635E-41	8.03241599667245E-40	-3.21194668037756	4.91305625057249E-19	1.74667908127314E-18
CLUP02_12874	5.79	12.845	33.3475	82.2675	100.18	62.03	-	-	-	3.06679953375923	3.4742584691E-30	5.72405267287085E-29	4.49263045335155	2.43603458352782E-59	3.57143852854601E-58	4.23755797174261	1.99961928914299E-107	2.8785564244454E-106	3.51165147658001	2.75385551276267E-62	2.33464511891702E-61
CLUP02_12916	20.6525	11.2575	16.1425	40.43	45.345	32.7125	-	-	-	-	-	-	1.64177449313298	3.79258470383061E-09	3.01617821257472E-08	1.24553704379021	3.7371995366626E-10	1.12115986099878E-09	-	-	-
CLUP02_12937	18.835	12.26	14.7775	24.1625	33.5275	38.24	-	-	-	-	-	-	-	-	-	-	-	-	1.1222067199588	4.51381747052772E-07	8.54605224528485E-07
CLUP02_12972	190.54	136.61	156.3125	273.15	490.6025	395.3825	-	-	-	-	-	-	-	-	-	1.4934334247224	8.23009946494272E-13	2.93454008648327E-12	1.14798055912079	4.47341442258535E-07	8.48490018196896E-07
CLUP02_12973	5.72	8.125	7.5	27.7925	84.25	94.5825	-	-	-	-	-	-	-	-	-	-	-	-	4.13999186727128	1.70204451044754E-56	1.33988015220945E-55
CLUP02_12990	0.7175	2.08	14.8075	37.7325	54.95	81.1	-	-	-	-	-	-	-	-	-	6.40665420791506	9.12216171395439E-137	1.53014347358418E-135	6.92149794709135	7.34706149722144E-238	1.72862323316648E-236
CLUP02_13015	67.4275	48.2975	35.615	30.225	7.23	5.805	-	-	-	-	-	-	-	-	-	-3.12069466681065	6.03310916083701E-14	2.26417657028299E-13	-3.43421169842382	7.1379567363469E-10	1.65158910562546E-09
CLUP02_13018	16.24	25.3525	7.8375	45.1925	50.37	93.55	-	-	-	-	-	-	-	-	-	-	-	-	2.62237189536252	1.38316359180896E-32	7.09888372854891E-32
CLUP02_13030	521.3975	685.9	707.3775	1379.63	896.7	1111.3225	-	-	-	-	-	-	1.6013980947934	6.38684541149291E-07	4.29012803337731E-06	-	-	-	1.1814386873712	0.0000167189965069975	0.0000280076629485221
CLUP02_13033	140.1725	125.595	140.5475	234.055	404.1575	788.1575	-	-	-	-	-	-	1.32128521096187	9.92767640329009E-08	7.09239932879114E-07	1.65399446888064	6.54549614036615E-26	3.94570689211447E-25	2.5874696424139	5.44527721379161E-72	5.11318855860073E-71
CLUP02_13065	12.7	34.9125	393.9775	1118.7125	1368.3575	917.605	-	-	-	-	-	-	7.21770515887483	8.13270803353531E-155	2.10949934531393E-153	6.8787300016978	0	0	6.26886836010255	4.01098505876143E-160	6.82845749028165E-159
CLUP02_13081	115.9075	82.955	83.8275	46.26	12.175	7.785	-	-	-	-	-	-	-1.38426009753228	0.0000697423609203181	0.000330671128409257	-3.19638678300358	1.23367017435617E-28	7.85395962486158E-28	-3.8488604799751	3.20872132372679E-56	2.50711285518056E-55
CLUP02_13083	35.72	30.325	20.8875	25.04	10.3725	25	-	-	-	-	-	-	-	-	-	-1.59772944499048	1.64438867094944E-08	4.3215609622091E-08	-	-	-
CLUP02_13086	42.45	39.2275	29.82	63.31	94.515	76.7975	-	-	-	-	-	-	-	-	-	1.27331534988658	3.49583602655598E-26	2.12058732554292E-25	-	-	-
CLUP02_13148	8.025	16.7425	130.2875	153.0575	161.3975	268.7675	-	-	-	-	-	-	-	-	-	-	-	-	5.16270491588793	5.37994230103539E-185	1.06279237531775E-183
CLUP02_13171	67.36	50.4075	40.075	21.9375	5.98	8.205	-	-	-	-	-	-	-	-	-	-3.35615920947303	5.43167582951204E-19	2.64568319442368E-18	-2.95943413407594	1.48545518182158E-21	5.67617363272699E-21
CLUP02_13174	0.0275	5.1625	42.2175	99.82	166.07	101.3475	-	-	-	-	-	-	-	-	-	12.5707307442852	4.46219684259004E-130	7.23325857929091E-129	11.8218144985384	2.14933513973561E-113	2.8306338255386E-112
CLUP02_13175	0.1475	3.845	54.37	255.8425	457.7875	286.095	-	-	-	-	-	-	-	-	-	11.7200284427234	4.63119045243521E-142	8.04825800247524E-141	11.0120387629846	6.22250734937578E-96	7.15930241186422E-95
CLUP02_13198	60.275	34.365	30.08	30.5275	16.685	14.2225	-	-	-	-	-	-	-	-	-	-1.82608983431667	9.2676213204098E-08	2.23576623483817E-07	-2.00393286922666	2.56026490923252E-23	1.02902009979518E-22
CLUP02_13230	135.5375	93.9875	60.225	58.26	16.7025	7.6875	-	-	-	-	-	-	-	-	-	-3.00335534694306	1.49714836175211E-23	8.29884824660866E-23	-4.0849159885959	1.87168035410488E-68	1.71148413165748E-67
CLUP02_13298	13.125	16.955	86.5825	190.7775	126.7475	254.415	-	-	-	-	-	-	-	-	-	-	-	-	4.36747667852904	1.23381956115189E-168	2.20822065047184E-167
CLUP02_13317	222.3125	136.925	79.0975	72.49	34.505	44.1075	-	-	-	-	-	-	-	-	-	-2.56796974272064	1.33931605143341E-08	3.55859595484165E-08	-2.2269258264948	5.78153656912801E-08	1.15963003599177E-07
CLUP02_13321	12.1975	8.4875	11.5325	16.8625	29.455	25.62	-	-	-	-	-	-	-	-	-	1.39366231415668	2.97483037726473E-07	6.84778973477764E-07	1.17154361452591	6.11976379071683E-06	0.0000105645386461344
CLUP02_13360	58.7225	53.7275	35.9175	25.24	20.145	35.8625	-	-	-	-	-	-	-	-	-	-1.47361050916698	0.0000487766308441858	0.0000926996265009205	-	-	-
CLUP02_13361	119.065	62.2775	70.3225	37.1975	25.2075	61.4325	-	-	-	-	-	-	-	-	-	-2.16140672286032	0.00017870477971828	0.000318302419276604	-	-	-
CLUP02_13367	791.6775	523.2325	377.1575	241.9725	78.35	42.555	-	-	-	-	-	-	-1.5434256055046	1.34904074753891E-06	0.0000087144931047916	-3.19179919978263	1.7119850458939E-39	1.38176533620475E-38	-4.13765637518513	1.38407797085645E-50	9.82460769821492E-50
CLUP02_13373	0.5325	183.295	1288.895	2896.6375	5362.54	3875.33	-	-	-	11.796302866478	1.45792322628682E-159	4.80403482613047E-158	13.063234017544	5.41182800822296E-245	2.339574877401E-243	13.4195317427898	0	0	12.9168309187939	0	0
CLUP02_13392	4.2625	5.2675	29.3	87.97	138.1675	205.8425	-	-	-	-	-	-	-	-	-	5.1385277532671	3.73001703126384E-145	6.66222486417402E-144	5.68725798372363	0	0
CLUP02_13394	28.2425	15.735	48.1575	57.7825	150.055	141.195	-	-	-	-	-	-	-	-	-	2.52809620728542	3.36135679045502E-27	2.07158378555519E-26	2.41338693774176	3.31727357462648E-27	1.5002960832112E-26
CLUP02_13400	46.2475	39.725	38.11	60.1425	89.62	108.785	-	-	-	-	-	-	-	-	-	1.10357434352188	1.20280090417449E-12	4.28081724013394E-12	1.32708691816091	6.43548843349261E-18	2.20177141466114E-17
CLUP02_13401	1376.355	893.17	827.2025	607.645	488.7125	611.6025	-	-	-	-	-	-	-	-	-	-1.36198152964101	2.17946633000569E-24	1.24753428800622E-23	-1.07299994186708	8.7726212206819E-15	2.60196442437789E-14
CLUP02_13450	95.715	60.3975	68.915	28.2325	9.1825	5.795	-	-	-	-	-	-	-	-	-	-3.35025458613446	4.11734690736002E-12	1.41323170539101E-11	-3.95974037199613	2.25664840681945E-22	8.79966808916189E-22
CLUP02_13466	33.475	27.9775	25.4775	39.3525	65.2075	62.235	-	-	-	-	-	-	-	-	-	1.06563283071402	7.10719741270272E-16	2.97392273516346E-15	-	-	-
CLUP02_13476	31.9025	23.215	20.1675	56.2775	74.31	90.2225	-	-	-	-	-	-	-	-	-	1.36930926260086	8.34658693048813E-19	4.0352296212811E-18	1.59674360542433	3.75928176360126E-32	1.90143381956064E-31
CLUP02_13495	32.55	23.68	31.63	53.5375	77.47	57.0925	-	-	-	-	-	-	-	-	-	1.37907153374176	0.000094726034494276	0.000174191153993764	-	-	-
CLUP02_13505	69.8125	97.135	88.9	49.6075	106.3325	311.265	-	-	-	-	-	-	-	-	-	-	-	-	2.26022786918871	2.2570272272379E-72	2.13855882979011E-71
CLUP02_13506	48.095	42.935	40.66	54.1325	96.3925	256.94	-	-	-	-	-	-	-	-	-	1.14669460625488	3.20407521410477E-14	1.2293645771502E-13	2.51617652079183	1.40634313534048E-78	1.44356986539361E-77
CLUP02_13515	60.13	55.77	95.2375	109.425	135.405	156.045	-	-	-	-	-	-	-	-	-	-	-	-	1.47933738470265	6.79213893902687E-24	2.79425126489632E-23
CLUP02_13529	109.0525	67.97	53.0325	27.81	33.87	55.5025	-	-	-	-	-	-	-1.65420934771382	0.0000868372876179657	0.000400020947879481	-1.58878447355382	8.53673231606183E-14	3.18517536512249E-13	-	-	-
CLUP02_13568	58.4675	39.675	40.765	22.46	7.61	8.2725	-	-	-	-	-	-	-1.15860814526141	0.0000701639028878967	0.000331362297672252	-2.84607855482057	2.05499765014721E-45	1.8523787229598E-44	-2.72719595474227	8.38398549163518E-36	4.62001726828528E-35
CLUP02_13611	35.105	27.3575	11.6775	12.57	2.8125	3.825	-	-	-	-	-	-	-	-	-	-3.55853986677384	2.90247991793475E-23	1.58608605147199E-22	-3.08831511974407	8.13697264438909E-12	2.10876494026618E-11
CLUP02_13678	34.8225	27.8025	38.105	50.2275	95.5275	107.865	-	-	-	-	-	-	-	-	-	1.58073421168534	2.78056598631334E-27	1.71913839346104E-26	1.73130185241161	2.29806361752326E-31	1.13226946237499E-30
CLUP02_13705	105.945	95.7075	64.3275	64.3275	73.76	47.7675	-	-	-	-	-	-	-	-	-	-	-	-	-1.05234920254827	5.32802369229469E-21	1.99586433124599E-20
CLUP02_13759	24.3375	22.585	28.2675	38.5675	55.3175	34.0225	-	-	-	-	-	-	-	-	-	1.32828351823594	6.43890515402277E-09	1.75432881950705E-08	-	-	-
CLUP02_13767	311.2975	175.88	192.21	81.51	25.2	16.94	-	-	-	-	-	-	-2.01478934833115	0.0000365950987389732	0.000185841374921412	-3.48139373314238	6.54201181910994E-28	4.09725350618931E-27	-4.1763155965618	6.0771134876586E-34	3.20540948190355E-33
CLUP02_13788	49.815	29.5975	109.925	152.065	238.385	322.98	-	-	-	1.66931074067507	8.40705621724899E-14	1.22128311284983E-12	2.23661880136659	3.55278472501479E-41	4.71653153257869E-40	2.39612578019189	1.31685293014934E-99	1.81443521589862E-98	2.7911089703043	5.00289913176913E-92	5.69351672930682E-91
CLUP02_13803	5.8625	8.2275	8.5375	16.8875	19.6425	17.4825	-	-	-	-	-	-	-	-	-	1.90036406531556	1.05155704024179E-30	7.0924948623301E-30	1.67400593308729	9.42858335633302E-46	6.15060858198173E-45
CLUP02_13807	4.41	11.0575	23.71	48.965	62.475	79.41	-	-	-	-	-	-	-	-	-	3.97628237647884	8.3004334892948E-52	8.33934177127587E-51	4.26247450841137	2.7323274463292E-186	5.4490415929651E-185
CLUP02_13884	18.0075	137.24	814.1425	1536.4225	2690.7425	1902.0375	-	-	-	-	-	-	7.01475952722285	2.35706909414559E-131	5.16106297757074E-130	7.34873345323482	0	0	6.82074028773795	8.01208237262034E-256	2.04601225466671E-254
CLUP02_13905	1.275	0	157.7925	558.84	870.85	528.65	-	-	-	-	-	-	9.42609335372249	3.91644875211643E-183	1.1584443150997E-181	9.53699705353148	0	0	8.78332247683811	0	0
CLUP02_13942	92.69	33.6575	40.9025	41.6125	16.34	25.925	-	-	-	-	-	-	-	-	-	-2.43031789493387	4.16258693168935E-19	2.03281776993133E-18	-1.75988693727099	1.01525421850076E-09	2.31080688428324E-09
CLUP02_13951	13.21	13.2375	13.4325	20.15	35.1875	78.145	-	-	-	-	-	-	-	-	-	-	-	-	2.6680859807829	1.67105495691505E-26	7.41353618597484E-26
CLUP02_13963	72.7775	52.9475	30.07	48.9625	48.62	19.94	-	-	-	-	-	-	-	-	-	-	-	-	-1.77255276388096	4.43418742174913E-24	1.83865118042429E-23
CLUP02_13977	31.88	28.0175	33.9225	32.37	37.195	64.055	-	-	-	-	-	-	-	-	-	-	-	-	1.10962584008415	4.4391331280883E-16	1.42569705064676E-15
CLUP02_13980	20.56	10.4625	22.99	20.6075	32.84	42.29	-	-	-	-	-	-	-	-	-	-	-	-	1.13984773653015	9.77671089085662E-08	1.94235603467303E-07
CLUP02_14037	6.875	6.1525	9.2975	7.245	7.91	27.945	-	-	-	-	-	-	-	-	-	-	-	-	2.12009496407314	3.05349250112151E-20	1.11979217116435E-19
CLUP02_14047	17.9925	6.7725	60.1175	206.585	208.085	331.81	-	-	-	-	-	-	-	-	-	-	-	-	4.29277385092983	1.10646169745524E-128	1.58693890032279E-127
CLUP02_14087	1.9175	5.4825	76.6875	195.55	230.555	378.2	-	-	-	-	-	-	-	-	-	7.05143807347153	1.310809447674E-118	1.96011738338229E-117	7.71648360765092	7.94202856881127E-229	1.78823740033234E-227
CLUP02_14125	22.5675	44.4675	274.8625	499.3375	673.0625	451.8825	-	-	-	4.15767708281273	1.39376306665224E-26	2.18950453842695E-25	5.02163425186705	3.28839220635743E-36	4.23223607627376E-35	5.02326702511429	3.61778627698475E-58	3.89872051860535E-57	4.42572443072701	7.99739765459192E-49	5.52691441871798E-48
CLUP02_14135	5762.76	3303.3325	2888.61	2075.6975	1356.695	969.03	-	-	-	-	-	-	-1.23722636908926	5.8432737520467E-08	4.26483097227304E-07	-1.95780850727531	8.83692280124774E-30	5.77844884190064E-29	-2.47630472050272	2.19126353591415E-63	1.89998973515911E-62
CLUP02_14156	18.1525	11.0175	63.975	142.3475	217.365	162.7325	-	-	-	-	-	-	-	-	-	3.71119039171752	2.35416258700437E-23	1.29378337046479E-22	3.24848777770432	2.01727196823543E-17	6.78036517092293E-17
CLUP02_14164	1.09	27.0375	296.97	553.0375	662.2425	638.6525	-	-	-	8.64236219794792	1.78869711682E-108	4.47505519411819E-107	9.54283755711291	0	0	9.37405556347925	0	0	9.28888404608298	0	0
CLUP02_14176	139.015	131.8525	79.6575	94.415	59.8375	69.085	-	-	-	-	-	-	-	-	-	-1.04209643301789	1.05583337135079E-06	2.34103744061572E-06	-	-	-
CLUP02_14182	315.7875	138.635	224.79	118.2225	71.335	43.96	-	-	-	-	-	-	-	-	-	-2.14239953969835	4.58542894640001E-22	2.4300253949466E-21	-2.7458231957952	5.17624262998691E-65	4.61236258178408E-64
CLUP02_14194	68.665	49.8975	67.1	96.3625	117.06	130.975	-	-	-	-	-	-	-	-	-	-	-	-	1.03548410930134	0.00017548079396846	0.000271386102341178
CLUP02_14206	110.575	98.58	103.84	67.7925	54.5625	225.89	-	-	-	-	-	-	-	-	-	-	-	-	1.12538897040371	4.67841704582848E-17	1.55009577436153E-16
CLUP02_14217	64.0625	37.4075	30.045	12.5375	4.8425	2.9775	-	-	-	-	-	-	-2.22846513701731	0.0000375681983679379	0.000190210157502533	-3.64186448767636	5.02295726643937E-25	2.92727630421799E-24	-4.3614777760078	4.93861737046112E-62	4.1531987043155E-61
CLUP02_14219	85.7025	56.225	30.0475	32.3125	10.635	6.2175	-	-	-	-	-	-	-	-	-	-2.9633369493813	5.74548599820287E-18	2.63881964060318E-17	-3.66653764413195	3.36330242186632E-39	1.98387472433467E-38
CLUP02_14356	235.9625	137.1525	102.9625	84.975	18.9475	20.9075	-	-	-	-	-	-	-1.57547436587392	7.16668944858793E-08	5.14171847247628E-07	-3.59858110741214	1.78145755305809E-46	1.64422565543017E-45	-3.40029457538884	3.50162559932587E-25	1.49946912167451E-24
CLUP02_14424	753.5525	547.0375	461.3325	342.2525	324.1	327.7275	-	-	-	-	-	-	-	-	-	-1.08022189836833	5.18749020041503E-21	2.66844495909349E-20	-1.10730195075596	4.59279398943783E-24	1.90065427151834E-23
CLUP02_14425	494.48	489.52	306.555	224.0025	208.42	184.3625	-	-	-	-	-	-	-	-	-	-1.09380802035477	1.2609998239606E-10	3.90444407772072E-10	-1.32791379573576	3.42940074655898E-10	8.05966909460664E-10
CLUP02_14426	1.1625	166.8175	391.08	92.1725	29.055	7.33	7.74431977270487	0	0	8.96936435288266	1.17678224700323E-29	1.91546122373659E-28	-	-	-	-	-	-	-	-	-
CLUP02_14436	34.515	31.255	39.2625	35.36	41.5675	91.7725	-	-	-	-	-	-	-	-	-	-	-	-	1.5135200186452	3.63303548871848E-33	1.89243191875037E-32
CLUP02_14454	10.2775	65.4775	54.8025	33.7775	25.2025	15.3625	3.20697416822096	4.46622658382026E-43	1.18355004471237E-41	-	-	-	-	-	-	-	-	-	-	-	-
CLUP02_14460	29.3975	22.9325	16.355	10.2225	3.0125	3.595	-	-	-	-	-	-	-	-	-	-3.0863467636293	5.76955672723671E-24	3.24474487662962E-23	-2.98386411022922	5.05540119964299E-27	2.28146769656302E-26
CLUP02_14472	59.095	80.8725	172.1475	237.435	280.0525	419.37	-	-	-	-	-	-	-	-	-	2.40026874339414	2.17012127483814E-25	1.292025907149E-24	2.91981832430421	7.22821970180727E-77	7.24205361511216E-76
CLUP02_14495	0.175	94.135	649.6175	1451.4925	2131.625	1513.6375	-	-	-	12.421707261243	1.18514574390311E-96	2.76057224140189E-95	13.6812495411528	1.25155174564468E-161	3.29705662993271E-160	13.7381583237922	0	0	13.2082617462039	0	0
CLUP02_14496	0.005	0	24.1625	27.8475	57.19	49.1525	-	-	-	-	-	-	-	-	-	13.8143450582943	9.92126319409253E-57	1.0457987268527E-55	13.5469084753662	2.4831356531853E-58	1.96957805218561E-57
CLUP02_14497	0.03	6.28	207.0725	521.8175	487.8225	307.75	-	-	-	-	-	-	14.8367185909548	5.67147832084987E-64	8.69282949904808E-63	14.1666110217761	3.3832591182867E-81	4.18353002511221E-80	13.4748927247006	1.54783254689992E-64	1.36183250134808E-63
CLUP02_14536	2565.19	1604.2075	1149.515	859.0075	283.0025	77.6075	-	-	-	-	-	-	-1.51882991580111	0.0000322358195459269	0.00016469573258919	-3.07332027102443	1.28392160204175E-20	6.5347883122389E-20	-4.96316056999007	1.82731272853084E-36	1.00960233602733E-35
CLUP02_14537	64.97	45.6925	32.41	21.59	6.7675	1.935	-	-	-	-	-	-	-	-	-	-3.20801010224565	2.90188848912302E-17	1.30180067337635E-16	-5.0305195082723	5.25015322015393E-38	3.02028045137427E-37
CLUP02_14582	25.9625	35.8325	25.5175	10.7225	16.0775	155.375	-	-	-	-	-	-	-	-	-	-	-	-	2.67995606883138	0.0000173156493561416	0.0000289608384598727
CLUP02_14600	3.0125	7.2	26.995	56.5325	43.895	154.9075	-	-	-	-	-	-	-	-	-	-	-	-	5.77413966600788	3.61999965371337E-96	4.18799959937889E-95
CLUP02_14609	338.195	225.3325	341.4075	514.36	539.795	1365.3975	-	-	-	-	-	-	-	-	-	-	-	-	2.10348398115236	1.05117841567852E-13	2.93098216036063E-13
CLUP02_14634	136.9775	65.2375	102.75	69.685	18.9025	7.945	-	-	-	-	-	-	-	-	-	-2.7240906171483	1.71057674538032E-35	1.28393095013177E-34	-4.07200929878727	2.59686985446164E-76	2.55297909635806E-75
CLUP02_14649	80.92	41.395	50.8075	33.915	29.255	16.935	-	-	-	-	-	-	-	-	-	-1.3614929456052	1.05065030239241E-15	4.37733138944916E-15	-2.13237512528842	3.93943619865029E-32	1.98297581730137E-31
CLUP02_14661	216.8625	115.985	96.58	67.5775	16.67	5.535	-	-	-	-	-	-	-1.60220903606876	1.79969071089642E-08	1.38017863939243E-07	-3.60066685827595	9.77515817158937E-55	1.0137785006987E-53	-5.23993853049405	4.48337790086969E-48	3.07809617194135E-47
CLUP02_14671	403.555	224.285	214.9975	193.585	116.7725	93.3275	-	-	-	-	-	-	-	-	-	-1.66548801188981	2.55173730448455E-08	6.53692066447635E-08	-2.00753595706412	3.9942370496537E-09	8.71242956455712E-09
CLUP02_14678	59.315	44.485	36.845	29.785	21.4625	20.2075	-	-	-	-	-	-	-	-	-	-1.33562800156934	2.99479420694089E-15	1.22134419137188E-14	-1.45667880649923	1.218320710608E-25	5.28191214909555E-25
CLUP02_14729	24.345	14.735	22.61	32.805	36.4325	46.5225	-	-	-	-	-	-	-	-	-	-	-	-	1.03648626141936	4.74235535271731E-18	1.6386950674241E-17
CLUP02_14739	206.4125	98.345	104.49	105.6775	108.1225	83.8825	-	-	-	-	-	-	-	-	-	-	-	-	-1.20319087871768	1.22386195759614E-15	3.77989224071728E-15
CLUP02_14820	7.2475	24.6375	46.8925	103.945	125.695	192.6475	-	-	-	-	-	-	-	-	-	4.26758724072854	8.04839785891597E-58	8.62519970547161E-57	4.82712905830401	1.65482306260005E-279	5.0220282508471E-278
CLUP02_14821	7.3275	5.2175	24.98	47.185	80.3	84.2325	-	-	-	-	-	-	-	-	-	3.60313724613179	3.77054212392329E-226	9.09171969631003E-225	3.61916108089029	1.45882537341212E-127	2.07808185845237E-126
CLUP02_14822	20.69	6.4775	46.95	120.7375	158.19	170.475	-	-	-	-	-	-	-	-	-	3.06409146451553	5.04207806563187E-104	7.04794825261151E-103	3.13706634515738	1.16331487908917E-50	8.28565087351267E-50
CLUP02_14888	1.6825	9.3325	35.0175	83.0225	89.29	61.1775	-	-	-	-	-	-	-	-	-	5.86448623175346	7.54790558680248E-249	2.14116321719735E-247	-	-	-
CLUP02_14889	75.9775	46.785	33.1125	21.24	9.665	6.375	-	-	-	-	-	-	-1.95705956160557	3.63054955745594E-08	2.70845422737643E-07	-2.96162506833323	4.47206630695792E-45	3.99380366024158E-44	-3.51639546836576	9.2687320522843E-61	7.64123028247375E-60
CLUP02_14893	39.6925	35.095	40.005	55.0225	100.69	90.7025	-	-	-	-	-	-	1.03776840034433	0.0000183413469157685	0.000099753260967696	1.46469479258907	7.69262039396888E-22	4.05438927321475E-21	1.28954203077084	2.78143448144172E-23	1.11577084370478E-22
CLUP02_14903	67.945	42.215	36.125	21.3575	29.12	36.71	-	-	-	-	-	-	-	-	-	-1.08012579657181	1.0766595848252E-07	2.57676965152334E-07	-	-	-
CLUP02_14938	97.7025	67.6625	109.4325	160.3225	208.0725	208.6675	-	-	-	-	-	-	1.17473931868821	3.71453612457974E-09	2.96810801234191E-08	1.22491682774469	2.39893298586519E-14	9.2736307209097E-14	1.19511322965641	7.77015414505597E-11	1.91645497994667E-10
CLUP02_14965	9.6175	3.4925	7.4475	8.7675	13.605	26.245	-	-	-	-	-	-	-	-	-	-	-	-	1.54784291316423	3.59991237370426E-14	1.03404890405168E-13
CLUP02_14967	17.76	14.235	11.265	25.02	33.52	34.82	-	-	-	-	-	-	-	-	-	1.02365172484755	3.50796502887425E-12	1.20621471313697E-11	1.07293889913919	1.10703369721833E-23	4.52759484760777E-23
CLUP02_14973	80.09	71.4725	78.245	67.9275	57.54	199.145	-	-	-	-	-	-	-	-	-	-	-	-	1.41224713991693	8.83293812142383E-14	2.46944892206428E-13
CLUP02_14982	20.66	20.0375	38.425	85.2775	106.5275	141.9825	-	-	-	-	-	-	2.46725473377134	5.92250098075428E-32	7.18369543420986E-31	2.50955793833174	1.64494826178799E-33	1.1795930100331E-32	2.87873112384295	2.00377866722283E-104	2.46818384068507E-103
CLUP02_15014	129.705	61.6825	64	60.3675	49.8625	67.22	-	-	-	-	-	-	-	-	-	-1.25213589346207	1.24430009484742E-21	6.52243174717573E-21	-	-	-
CLUP02_15020	68.455	42.955	41.86	28.4775	16.765	30.4225	-	-	-	-	-	-	-	-	-	-1.89017138934506	1.16746759527184E-11	3.90302424831782E-11	-1.06563769106084	0.000101838085738122	0.000159976707828678
CLUP02_15040	9.585	73.845	54.9525	30.265	16.4175	13.2675	3.50274697005736	7.03180936133468E-52	1.93509984539806E-50	-	-	-	-	-	-	-	-	-	-	-	-
CLUP02_15170	981.1	577.2825	547.7675	295.7675	86.8125	62.9325	-	-	-	-	-	-	-1.68224669944632	6.3183058341719E-11	5.51951483752011E-10	-3.44208782604416	1.01633248481524E-73	1.2330222410117E-72	-3.86755302019513	4.81005949080648E-38	2.77472853271316E-37
CLUP02_15190	147.9075	100.955	80.5725	41.065	13.7775	23.38	-	-	-	-	-	-	-	-	-	-3.29105740406329	2.20521557287538E-08	5.69459282473442E-08	-2.56801573942846	0.0000164528580064602	0.0000276059973281472
CLUP02_15205	10.525	7.9325	14.135	23.64	29.3975	26.62	-	-	-	-	-	-	1.58257748929593	1.75061755307582E-19	1.86806404714293E-18	1.6237408581593	2.28750646511526E-53	2.34712764425922E-52	1.43509508383533	2.12037207987234E-76	2.09436751662862E-75
CLUP02_15211	11.94	6.835	12.55	16.3025	26.9825	27.64	-	-	-	-	-	-	-	-	-	-	-	-	1.3102358628287	7.24201258158745E-23	2.8666870218987E-22
CLUP02_15263	60.33	26.925	63.645	95.36	159.41	189.135	-	-	-	-	-	-	1.20617575622269	1.44823464445024E-08	1.12005670208399E-07	1.53798945683013	1.08851634443295E-24	6.26790456242137E-24	1.74616249019274	5.92731394058636E-54	4.48079256014001E-53
CLUP02_15267	140.54	96.98	90.0825	80.3725	86.3375	62.855	-	-	-	-	-	-	-	-	-	-	-	-	-1.06558441283506	1.50008784630216E-18	5.25281597016176E-18
CLUP02_15273	246.295	115.0725	107.3225	61.49	19.7025	21.2225	-	-	-	-	-	-	-1.70399848593108	5.04032485758585E-07	3.41284646983524E-06	-3.69654645273476	2.2783286516467E-41	1.87016849745808E-40	-3.44452508262638	6.34193442988916E-14	1.78735002640483E-13
CLUP02_15278	3.475	3.0225	3.6725	5.4525	9.9425	9.645	-	-	-	-	-	-	-	-	-	1.6374986877293	3.07227496934772E-12	1.060182185308E-11	1.573312412506	2.15468160027831E-14	6.24917350551631E-14
CLUP02_15279	0.4375	77,820.1125	84,045.925	45,337.15	13,487.7375	3687.9625	18.0506884705937	0	0	18.1289061558842	0	0	16.9441115798363	0	0	15.0366828956878	0	0	13.1414548817712	4.95579591981649E-246	1.19280881104549E-244
CLUP02_15298	213.6575	110.5	105.1425	125.59	95.83	85.13	-	-	-	-	-	-	-	-	-	-1.07224797589945	4.88641278210367E-10	1.44790940962795E-09	-1.23629710110332	7.6978534067814E-18	2.62529397944629E-17
CLUP02_15319	54.1525	24.5575	33.15	45.9675	83.98	144.0175	-	-	-	-	-	-	-	-	-	-	-	-	1.50474519994133	5.45207431665158E-34	2.89028952381479E-33
CLUP02_15329	18.705	13.0925	12.34	29.1775	29.49	59.21	-	-	-	-	-	-	-	-	-	-	-	-	1.75879878591843	1.64151616064432E-46	1.09121740964737E-45
CLUP02_15334	31.54	23.62	30.85	58.7025	60.675	53.7575	-	-	-	-	-	-	1.44104851587982	3.59927588579733E-16	3.6337599661403E-15	1.09629500721613	2.21534942853167E-16	9.56019921171721E-16	-	-	-
CLUP02_15372	75.6725	48.8625	79.6625	111.2375	152.24	264.605	-	-	-	-	-	-	1.12932832915089	0.0000111287045602222	0.0000644776491014937	1.15088464178761	7.08961424200787E-08	1.73331633369242E-07	1.90144537166666	1.0566064158122E-26	4.72763639895457E-26
CLUP02_15407	0.3325	849.44	795.755	447.765	115.95	32.2475	11.9005588691575	0	0	11.7838690585255	0	0	10.7863768812381	0	0	8.54779430123403	2.61504049511718E-205	5.73228763077391E-204	-	-	-
CLUP02_15413	37.7525	21.89	23.66	21.57	20.265	17.6975	-	-	-	-	-	-	-	-	-	-	-	-	-1.00663252365019	1.57388047167633E-19	5.68225122015558E-19
CLUP02_15483	153.3075	86.1425	88.0475	42.6375	22.04	29.495	-	-	-	-	-	-	-1.61577542245232	2.68964357416164E-08	2.03351527624957E-07	-2.78682186971669	6.82986290603472E-51	6.72183956415356E-50	-2.29358452281016	2.80050363451264E-47	1.89781702610662E-46
CLUP02_15491	26.33	23.3075	24.845	45.105	55.6675	52.5575	-	-	-	-	-	-	1.18543859079658	3.56125368161142E-12	3.24555335524154E-11	1.21516121554516	2.36874268312175E-25	1.40162718887787E-24	1.08990316162879	2.1773955903036E-25	9.38161803723405E-25
CLUP02_15529	5.0275	11.0575	36.9325	77.84	161.2525	131.96	-	-	-	-	-	-	4.61207641902415	7.33734700033086E-138	1.73678473867182E-136	5.12829795872218	0	0	4.80850533111755	0	0
CLUP02_15537	17.9325	11.59	20.665	28.805	30.2775	69.135	-	-	-	-	-	-	-	-	-	-	-	-	2.04351754700347	5.08851709866639E-39	2.98469322257911E-38
CLUP02_15597	6.5725	9.58	10.85	17.2775	52.685	170.065	-	-	-	-	-	-	-	-	-	3.13592522094399	3.01588146525631E-24	1.71611662138036E-23	4.79068973445222	0	0
CLUP02_15606	276.72	191.575	253.8925	333.075	503.765	751.215	-	-	-	-	-	-	-	-	-	1.00276272795703	4.61067652129481E-17	2.03990711228846E-16	1.5342430956917	2.21585229610897E-25	9.52770987279711E-25
CLUP02_15613	271.3825	201.2425	284.62	358.245	575.7225	459.875	-	-	-	-	-	-	-	-	-	1.21230461830162	5.29694223343497E-14	1.99177418485303E-13	-	-	-
CLUP02_15626	13.92	12.155	18.9525	14.905	28.2375	21.5675	-	-	-	-	-	-	-	-	-	1.14399980523795	6.15639854322843E-09	1.68210946032403E-08	-	-	-
CLUP02_15637	1441.5025	977.7675	1104.91	697.7925	319.355	260.1925	-	-	-	-	-	-	-	-	-	-2.05075442320583	3.28271773578893E-17	1.46582465563353E-16	-2.37041160214154	1.41326050644327E-26	6.28315817514268E-26
CLUP02_15638	131.35	64.765	56.73	52.3625	20.5	19.525	-	-	-	-	-	-	-	-	-	-2.56689041561859	7.12529699574572E-17	3.13983238253038E-16	-2.64041312339259	8.54771980042713E-33	4.40860228130404E-32
CLUP02_15664	227.855	170.785	102.2175	72.1475	23.2625	5.1175	-	-	-	-	-	-	-1.60292997168523	3.02481135186117E-10	2.57709068616026E-09	-3.21873444763008	2.18413261307644E-27	1.35472405486317E-26	-5.45817472298126	7.36512347154162E-102	8.76282303943646E-101
CLUP02_15672	7.885	7.2	9.8125	14.345	24.5225	59.945	-	-	-	-	-	-	-	-	-	-	-	-	3.01671768000693	3.42778207871858E-19	1.22278972280012E-18
CLUP02_15714	317.8575	266.85	195.9625	185.3175	216.06	615.875	-	-	-	-	-	-	-	-	-	-	-	-	1.05217835699367	2.02377206900563E-14	5.87764037794422E-14
CLUP02_15729	98.8125	113.3825	102.9225	127.2825	198.8925	96.9675	-	-	-	-	-	-	-	-	-	1.13304334986373	2.62441074917845E-12	9.08884799850131E-12	-	-	-
CLUP02_15733	22.7725	30.8875	28.225	141.9675	79.1375	258.7375	-	-	-	-	-	-	-	-	-	-	-	-	3.61391132241988	4.63424633013244E-24	1.91402599907245E-23
CLUP02_15764	6.1275	14.5125	67.235	188.37	223.505	301.05	-	-	-	-	-	-	5.61411030196775	7.94476839320381E-48	1.10701483561501E-46	5.33048885460717	2.30074247253254E-42	1.92126936342652E-41	5.70831508792168	2.22018709806784E-78	2.26783989431905E-77
CLUP02_15826	4.9875	7.0975	52.0775	115.01	159.0175	107.7275	-	-	-	3.91871443857935	1.60351696563619E-49	3.09478774367785E-48	5.16187897586637	4.49479068274876E-91	7.8125949392932E-90	5.11752883359797	2.15967984561285E-240	5.70688003039341E-239	4.52847707627538	2.54566133518159E-174	4.67597792620198E-173
CLUP02_15847	64.59	37.0125	66.2275	106.67	118.16	98.7375	-	-	-	-	-	-	1.25287056585295	1.20962094408005E-11	1.07337942722051E-10	-	-	-	-	-	-
CLUP02_15857	90.2025	67.21	112.7875	202.77	290.325	285.455	-	-	-	-	-	-	1.52043299115247	1.59338757205626E-10	1.38476878684889E-09	1.81477589047485	1.02704133194712E-28	6.5819359778272E-28	1.75478953710305	8.01740436010542E-31	3.92253381543476E-30
CLUP02_15893	213.9375	106.775	129.8475	82.2625	30.2175	32.9625	-	-	-	-	-	-	-1.2458867881737	9.99528046989226E-06	0.0000585140377508276	-2.70525776395432	3.40370656771135E-34	2.48702650345272E-33	-2.61158922926316	4.13134802864267E-34	2.20128314808594E-33
CLUP02_15894	44.1275	39.1675	58.04	59.5375	64.015	100.14	-	-	-	-	-	-	-	-	-	-	-	-	1.27632172137848	7.17167173431247E-08	1.4302362487286E-07
CLUP02_15913	2.31	4.4975	7.17	40.6025	50.27	55.5475	-	-	-	-	-	-	-	-	-	4.5746087312146	3.36446822218557E-126	5.36368528974873E-125	4.68165397366501	8.45636726268398E-167	1.4880363905933E-165
CLUP02_15915	7.625	6.74	26.425	24.21	23.54	49.49	-	-	-	-	-	-	-	-	-	-	-	-	2.78906011266539	2.68163524096541E-21	1.0172724990184E-20
CLUP02_15927	6.59	41.1675	296.8375	656.6725	809.8675	998.74	-	-	-	-	-	-	7.20663274045511	3.1595033606328E-171	8.87820444337816E-170	7.07692855192406	0	0	7.34332185907877	0	0
CLUP02_15928	56.1975	72.2975	392.3625	952.5075	1089.9	1735.575	-	-	-	3.38051164271461	4.74119118457524E-53	9.28311491356689E-52	4.70231694456255	2.18336560084327E-66	3.40847629909421E-65	4.39826694743795	9.37965964155676E-276	2.96612515550213E-274	5.04657290285151	0	0
CLUP02_15940	55.4875	25.93	32.7975	20.32	10.8425	15.25	-	-	-	-	-	-	-	-	-	-2.20075074088209	8.49588820320739E-19	4.09714208599677E-18	-1.76264372800821	3.64160193558532E-11	9.11053100730664E-11
CLUP02_15948	5.24	4.19	5.78	10.0325	14.0675	20.975	-	-	-	-	-	-	-	-	-	1.55621706085959	1.33675134387117E-13	4.93983398913313E-13	2.09805877642572	6.12621263481684E-40	3.64440035718934E-39
CLUP02_15950	16.5125	30.5025	16.9125	48.2975	42.88	82.4775	-	-	-	-	-	-	-	-	-	-	-	-	2.41175449669649	4.96505913047321E-59	3.98346123341414E-58
CLUP02_15978	591.7225	394.96	352.2025	212.3275	62.365	34.055	-	-	-	-	-	-	-1.40159925901996	4.45831184511897E-06	0.0000266550133718815	-3.1510472550723	7.34396334080377E-40	5.95231314471028E-39	-4.03671085469109	8.09569324383982E-111	1.04644331188892E-109
CLUP02_16032	96.465	81.0675	59.525	55.395	40.9225	77.025	-	-	-	-	-	-	-	-	-	-1.15684579070118	8.72481889170776E-08	2.11169079574708E-07	-	-	-
CLUP02_16057	0.1825	4.515	17.4925	157.695	273.08	122.6675	-	-	-	-	-	-	-	-	-	10.6591409526636	4.25217298247367E-198	9.11382409243523E-197	-	-	-
CLUP02_16099	22.495	17.0475	29.285	46.4475	53.64	68.1325	-	-	-	-	-	-	-	-	-	-	-	-	1.68917902872105	1.286726367225E-37	7.28217571072742E-37
CLUP02_16109	14.6825	23.155	32.6025	42.325	27.4625	68.575	-	-	-	1.69196336102151	2.84181099218647E-10	3.95802747468445E-09	1.90136502285492	4.64332250317584E-10	3.91432087017723E-09	1.04852647271772	8.10448434368186E-10	2.36871974226702E-09	2.32620029372453	2.86995681682199E-10	6.78294534359509E-10
CLUP02_16128	8.0375	11.9875	24.0525	91.7275	238.3675	428.9125	-	-	-	-	-	-	-	-	-	5.01699682876957	1.05183323622073E-141	1.81159492202659E-140	5.83305215883526	1.25112284571434E-274	3.54033951206193E-273
CLUP02_16133	576.0675	317.7125	286.335	232.715	178.1875	98.0775	-	-	-	-	-	-	-	-	-	-1.57743471340681	2.47846131558605E-30	1.6486040957812E-29	-2.46216909662769	5.34543931456612E-52	3.88657983496578E-51
CLUP02_16164	0.8975	29.065	704.755	1657.385	2097.955	1367.91	-	-	-	10.1565746788704	1.67546107687215E-219	7.30176746727186E-218	11.4711306531919	6.40709829888022E-210	2.51217854230513E-208	11.3110736154007	0	0	10.6632046189834	0	0
CLUP02_16213	35.615	23.73	57.995	59.79	120.7225	130.095	-	-	-	-	-	-	-	-	-	1.89102446412144	6.77274565466901E-13	2.42386389014036E-12	1.96316413015052	1.98110023958957E-17	6.6694918033771E-17
CLUP02_16247	0.02	9.5575	187.165	381.83	250.435	180.94	-	-	-	-	-	-	-	-	-	13.5689597611882	4.89383609977088E-73	5.90013114778627E-72	13.0847221022767	1.80612995835618E-70	1.67346731539728E-69
CLUP02_16248	0.055	7.9725	223.11	543.38	298.4075	197.3075	-	-	-	-	-	-	13.9090559401824	5.22348116111346E-105	9.78532137515255E-104	12.5164254964885	4.52276616959399E-82	5.62865544590117E-81	-	-	-
CLUP02_16272	1267.76	866.2025	704.73	594.7225	575.2425	667.5225	-	-	-	-	-	-	-	-	-	-1.00508713278326	2.35879592715941E-15	9.68110073083086E-15	-	-	-
CLUP02_16278	5012.385	2779.2375	2551.6	1913.6875	1337.5025	895.4425	-	-	-	-	-	-	-1.14177123036067	1.70787252164782E-19	1.83405928120906E-18	-1.77560838248582	3.53205130360123E-26	2.13583917387046E-25	-2.39063504849755	2.92682257417659E-33	1.52837069085431E-32
CLUP02_16294	100.26	73.355	89.99	47.82	11.78	15.69	-	-	-	-	-	-	-	-	-	-3.04590745956211	5.4619499014177E-08	1.35251622077468E-07	-2.58238587219449	2.75551645377255E-09	6.08655216687733E-09
CLUP02_16314	13.875	15.205	34.095	87.86	146.89	185.24	-	-	-	-	-	-	-	-	-	3.5399156171809	6.26227914167752E-107	8.94810108466366E-106	3.83266000440446	3.55232193745912E-124	4.92620009075456E-123
CLUP02_16329	2.4725	4.2125	12.1875	25.8	28.7925	99.375	-	-	-	-	-	-	-	-	-	-	-	-	5.41762881215901	2.02950071422548E-101	2.38751376156638E-100
CLUP02_16386	87.415	62.2275	88.67	136.465	170.735	116.1675	-	-	-	-	-	-	1.05999055332528	6.58944219898342E-08	4.76815431222577E-07	1.09697667756317	1.73151862505463E-18	8.2675728409168E-18	-	-	-
CLUP02_16421	1.2525	3.2175	3.595	12.69	17.0775	54.765	-	-	-	-	-	-	-	-	-	-	-	-	5.54820548508481	1.32096259866305E-281	4.12850101731406E-280
CLUP02_16423	3.2425	5.875	5.755	11.9275	38.135	114.98	-	-	-	-	-	-	-	-	-	-	-	-	5.23803278618397	7.91782375649792E-50	5.58246563841975E-49
CLUP02_16458	627.055	2476.865	2478.28	1624.5625	953.0975	642.6725	2.57061606459969	7.87343073719407E-70	2.39720837977121E-68	2.5563572423316	1.38637016273054E-28	2.22974534505828E-27	1.85265614827696	6.03501316845816E-35	7.5933076134481E-34	-	-	-	-	-	-
CLUP02_16475	7.255	6.3775	7.5375	19.7775	16.455	24.56	-	-	-	-	-	-	-	-	-	-	-	-	1.85647479606237	9.44450214989064E-38	5.35956300863713E-37
CLUP02_16504	44.51	58.3425	48.9975	80.575	82.5175	122.355	-	-	-	-	-	-	-	-	-	-	-	-	1.55794528257171	5.8139767764351E-34	3.07436044693311E-33
CLUP02_16505	210.6025	139.725	125.9225	101.45	49.29	60.615	-	-	-	-	-	-	-	-	-	-1.95310994320647	1.38177447390147E-06	3.03927361477302E-06	-1.70726517782226	1.41326956559037E-07	2.77615991589703E-07
CLUP02_16514	32.13	939.555	1266.135	715.4075	205.645	73.125	5.4552833449701	3.1633145600037E-102	1.10407393545495E-100	5.86460775079507	1.27364456431331E-126	3.44138761277456E-125	4.60326204225972	2.28003546888658E-80	3.76876451033605E-79	2.78166241662765	6.3541018501097E-24	3.56309955490163E-23	-	-	-
CLUP02_16527	16.1675	14.17	14.7975	20.925	29.805	30.1225	-	-	-	-	-	-	-	-	-	1.00728230805939	3.32069029281758E-11	1.06938423620119E-10	-	-	-
CLUP02_16531	91.4675	57.0525	48.555	50.685	35.2425	35.19	-	-	-	-	-	-	-	-	-	-1.20648276083778	5.51525212153511E-12	1.8796680817034E-11	-1.29559985850087	9.81797246560494E-27	4.40231998778945E-26
CLUP02_16556	38.71	74.1825	77.48	179.825	238.2725	323.5375	1.50762360949505	5.51533956572791E-10	1.23319545602447E-08	1.56582205275696	1.63128092324967E-11	2.31985318664243E-10	2.51675164793859	1.81242600738533E-33	2.26351870255679E-32	2.75024665055685	4.5866958445918E-93	6.10188709256384E-92	3.16171196393402	2.57352550432788E-52	1.8975219739657E-51
CLUP02_16605	0.0075	0	8.58	117.45	206.3225	244.445	-	-	-	-	-	-	-	-	-	14.8704471578743	5.22562520715827E-48	4.94128971794525E-47	15.0817927587198	7.98016441651675E-48	5.44314797660784E-47
CLUP02_16620	13.2875	9.9425	25.735	67.47	83.235	79.85	-	-	-	1.50268826527709	5.78408519076527E-06	0.000073719802761546	2.92907765478897	7.96315362839128E-22	8.83281382728138E-21	2.77411878374297	2.03896989274988E-31	1.3947421713172E-30	2.6901811064459	1.99237237739284E-23	8.06968618619072E-23
CLUP02_16635	142.84	97.6725	73.815	55.5725	14.7575	12.15	-	-	-	-	-	-	-	-	-	-3.20209002671071	2.44024947511216E-28	1.53831412989913E-27	-3.47540946002117	2.94653469379147E-11	7.43378752867391E-11
CLUP02_16647	1.7375	56.3625	914.255	2005.7975	3418.1875	2175.0125	-	-	-	9.5908916392594	3.53510108510515E-191	1.32664487943807E-189	10.9012741973198	0	0	11.0627896204501	0	0	10.3838624029302	0	0
CLUP02_16681	172.9375	135.1475	91.6875	102.18	63.46	39.0975	-	-	-	-	-	-	-	-	-	-1.32289800112921	7.12932391678749E-17	3.13983238253038E-16	-2.05633908095661	6.19623628310226E-49	4.29633072080005E-48
CLUP02_16700	6.1475	3.5	5.7225	11.33	18.4175	33.3475	-	-	-	-	-	-	-	-	-	1.73608202625428	2.34588642643683E-30	1.56581831024105E-29	2.5404285393101	1.39521861122831E-40	8.46837035336834E-40
CLUP02_16712	585.89	334.695	315.895	137.8425	135.7675	192.5825	-	-	-	-	-	-	-	-	-	-1.98086852912711	0.0000300067589038487	0.0000578830379255241	-	-	-
CLUP02_16736	295.7825	187.2275	207.995	331.7825	442.875	614.685	-	-	-	-	-	-	-	-	-	-	-	-	1.15038840717862	4.68809683674726E-32	2.34853463544229E-31
CLUP02_16737	296.0075	169.615	238.3825	260.1775	183.9225	613.5175	-	-	-	-	-	-	-	-	-	-	-	-	1.14205640743767	0.0000416202886502762	0.000067299524659211
CLUP02_16739	3.6825	9.145	12.1675	39.305	36.01	131.8275	-	-	-	-	-	-	-	-	-	3.44685866781051	3.3709219301177E-16	1.43543231858654E-15	5.25921454566567	0	0
CLUP02_16742	5.45	31.98	39.185	127.3725	192.045	715.5025	-	-	-	-	-	-	-	-	-	-	-	-	7.13735803707692	0	0
CLUP02_16745	0.5775	8.0575	19.6125	51.8725	80.1	224.305	-	-	-	-	-	-	-	-	-	-	-	-	8.70991542464101	0	0
CLUP02_16778	38.365	29.2575	75.615	117.7275	213.0725	152.45	-	-	-	-	-	-	2.14356710591823	8.09794111184856E-30	9.54764245774592E-29	2.61335015206722	3.1871707601882E-121	4.87940666381194E-120	2.08081446661784	6.45434579574418E-45	4.120548809844E-44
CLUP02_16828	40.0175	64.7775	178.745	477.695	828.615	914.225	-	-	-	-	-	-	4.2488916948323	3.23226661813341E-182	9.39586468650504E-181	4.50232890770836	0	0	4.61026086501855	0	0
CLUP02_16846	7.785	5.405	7.7125	8.93	12.46	15.6875	-	-	-	-	-	-	-	-	-	-	-	-	1.10574800946734	8.31626744586714E-11	2.04392770324481E-10
CLUP02_16854	67.57	51.11	28.61	14.7025	7.65	5.895	-	-	-	-	-	-	-1.79526261030215	0.000179720035312573	0.000774956469404085	-2.99582602886514	2.29799542925181E-23	1.26652376657907E-22	-3.43546421211442	2.69803911383411E-54	2.06193208188636E-53
CLUP02_16882	81.6175	44.905	53.85	35.1625	36.54	41.99	-	-	-	-	-	-	-	-	-	-1.04594953881671	0.000199100292861413	0.000352583311094903	-	-	-
CLUP02_16917	38.515	33.3475	27.2075	50.2675	61.4175	73.225	-	-	-	-	-	-	-	-	-	-	-	-	1.02492317254006	7.7832418150976E-29	3.65428438583282E-28
CLUP02_16957	23.415	18.9975	23	25.7425	48.625	39.0375	-	-	-	-	-	-	-	-	-	1.18475810335096	4.24463177771161E-18	1.97775234280331E-17	-	-	-
CLUP02_16972	8.255	15.07	88.0625	182.7775	128.9475	94.6375	-	-	-	-	-	-	-	-	-	4.08265471220514	1.51401728597002E-104	2.13178054353005E-103	-	-	-
CLUP02_16975	0.13	52.6175	847.62	1875.5575	1802.0225	1247.2525	-	-	-	13.2110314062257	5.03671248619552E-181	1.74476886380773E-179	14.4755523014581	4.11550759507512E-213	1.65208233459444E-211	13.8714158586879	0	0	13.3113143209192	0	0
CLUP02_17002	318.59	208.245	193.2175	155.0325	136.64	124.07	-	-	-	-	-	-	-	-	-	-1.13513942943155	1.84239128779006E-10	5.63228652004283E-10	-1.25434460597015	8.4858078503875E-23	3.33382394722541E-22
CLUP02_17011	0.05	16.7275	36.7325	182.9325	505.2175	562.61	-	-	-	-	-	-	12.5585630101821	3.16394113485996E-133	7.20865507212688E-132	13.4285913864993	0	0	13.5478486833113	0	0
CLUP02_17054	62.37	28.81	44.0375	27.5575	10.9575	32.625	-	-	-	-	-	-	-	-	-	-2.3711006128361	7.8307921445023E-07	1.75035898571784E-06	-	-	-
CLUP02_17066	17.8875	24.1825	54.915	71.6525	107.5925	57.8725	-	-	-	-	-	-	-	-	-	2.71455251918547	2.54645186844816E-34	1.86772078107852E-33	-	-	-
CLUP02_17072	156.915	70.6	101.58	41.975	14.04	9.39	-	-	-	-	-	-	-	-	-	-3.30086082795354	1.45780138166823E-10	4.47074541373293E-10	-3.98157296498596	4.72775979070717E-13	1.27741019377301E-12
CLUP02_17117	12.26	17.545	18.76	23.955	10.1225	38.51	-	-	-	-	-	-	-	-	-	-	-	-	1.75736737244678	8.31126606837925E-06	0.0000142654025796608
CLUP02_17128	2.255	2.525	5.8075	26.55	30.5175	74.4625	-	-	-	-	-	-	-	-	-	-	-	-	5.13899685752066	2.90451245637362E-86	3.13507684724039E-85
CLUP02_17130	13.94	11.0225	24.71	65.605	73.1625	198.195	-	-	-	-	-	-	-	-	-	-	-	-	3.92345277416713	1.09328045349838E-53	8.20548125313834E-53
CLUP02_17136	1.21	0	19.7775	117.06	264.4675	160.9175	-	-	-	-	-	-	-	-	-	7.90348165399629	0	0	7.14887139698725	6.58626878550897E-183	1.27700433674591E-181
CLUP02_17196	11.2075	18,994.8225	18,503.4875	10,512.3475	3134.665	851.105	11.3283240297746	0	0	11.2568323091671	0	0	10.1496469598192	0	0	8.24263953414512	7.72592918009081E-255	2.22437572961122E-253	6.33909180881774	3.7681436371821E-152	6.26229585417406E-151
CLUP02_17220	5.2675	30.64	35.7675	108.915	243.065	870.145	-	-	-	-	-	-	4.81396798302201	8.49785442837096E-56	1.22456261249858E-54	5.66070737013891	2.11833620490632E-11	6.94943969262635E-11	7.46394002190788	4.81989577498725E-231	1.09705019052427E-229
CLUP02_17227	304.68	188.995	170.12	96.28	86.7675	147.8525	-	-	-	-	-	-	-1.35893020799572	4.07905918490983E-07	2.80705868806448E-06	-1.68662763540874	7.57162963603276E-12	2.55791130786466E-11	-	-	-
CLUP02_17228	143.1275	105.4675	96.0825	53.1125	33.75	99.405	-	-	-	-	-	-	-1.20404211315483	0.0000305293533066983	0.00015645133639846	-1.95507858170282	3.62363152359177E-17	1.61059567027846E-16	-	-	-
CLUP02_17251	0.575	4.185	20.99	47.53	119.39	117.2425	-	-	-	-	-	-	-	-	-	7.81988141965844	8.05818031267406E-185	1.68959019816829E-183	7.76121515953286	8.66833473681832E-182	1.65013572171796E-180
CLUP02_17269	378.68	199.9725	279.32	182.28	132.6675	131.4925	-	-	-	-	-	-	-	-	-	-1.37318860957879	1.84436654392069E-23	1.01942208115272E-22	-1.43006947889517	3.74012832367359E-32	1.89632656410956E-31
CLUP02_17297	499.88	295.1225	228.6	192.8	114.305	81.9525	-	-	-	-	-	-	-1.14535267475632	5.74624306698851E-08	4.21224600475766E-07	-2.01196456477791	5.99127867972933E-25	3.47062359555492E-24	-2.51346629144745	1.44732695788939E-103	1.76203642431418E-102
CLUP02_17345	33.99	30.0825	30.3775	41.7375	61.995	87.76	-	-	-	-	-	-	-	-	-	-	-	-	1.46404563502808	1.0948160873638E-54	8.42847384904335E-54
CLUP02_17346	27.25	22.49	31.515	43.3075	57.355	69.39	-	-	-	-	-	-	-	-	-	1.20299602202016	8.4713906112854E-07	1.88698758535445E-06	1.45132968144151	1.30254862955278E-07	2.56588601155552E-07
CLUP02_17349	29.82	22.3625	36.0325	52.12	66.035	76.845	-	-	-	-	-	-	1.29487763584599	0.0000158502815091186	0.0000884886576966025	1.27313025292283	4.04871822941467E-09	1.12535698336324E-08	1.46829713795724	7.75533849105561E-09	1.66560808207902E-08
CLUP02_17351	457.785	383.1075	378.2925	447.115	438.145	870.05	-	-	-	-	-	-	-	-	-	-	-	-	1.02668368066356	1.74952511403835E-10	4.21577167870692E-10
CLUP02_17352	11.7225	14.505	17.54	18.5725	32.015	23.84	-	-	-	-	-	-	-	-	-	1.57985109902751	1.47774794440633E-12	5.23041428396294E-12	-	-	-
CLUP02_17365	27.7775	21.1625	21.48	37.3875	41.985	53.0025	-	-	-	-	-	-	-	-	-	-	-	-	1.0277145454224	4.12730447893793E-31	2.02877361006949E-30
CLUP02_17372	31.85	31.125	36.365	39.2325	41.8675	64.7425	-	-	-	-	-	-	-	-	-	-	-	-	1.11777555889316	0.0000105631170697252	0.0000179538694350687
CLUP02_17375	289.43	176.3675	159.2225	94.2775	30.22	12.8725	-	-	-	-	-	-	-1.56289190646654	0.0000175757266471926	0.0000958986250070121	-3.20742066423441	3.43586859072659E-50	3.33054799573447E-49	-4.40855265689153	9.3082025096193E-147	1.52276375430803E-145
CLUP02_17394	4.42	20.4625	17.53	75.185	133.19	135.565	-	-	-	-	-	-	-	-	-	-	-	-	5.03524572882705	4.83879316581307E-130	7.08561740504375E-129
CLUP02_17406	119.3875	83.62	63.3	51.7625	23.3325	34.915	-	-	-	-	-	-	-1.10015750350309	0.0000531634371948533	0.000259807406117457	-2.16457587443454	2.80999028352891E-14	1.08409425138545E-13	-1.6673421407449	3.55713746889073E-37	1.9810228350684E-36
CLUP02_17411	10.865	14.4625	29.0825	46.725	54.08	74.275	-	-	-	-	-	-	-	-	-	-	-	-	2.86055871831021	3.95385309784485E-11	9.85639093677039E-11
CLUP02_17415	105.1775	66.6475	211.6025	355.4275	611.8725	423.5425	-	-	-	-	-	-	2.35313485957589	1.43344242597777E-12	1.3134695272818E-11	2.66598756199257	7.59562608557622E-28	4.74173550779176E-27	2.10908797543436	1.2168153895952E-17	4.12967816177043E-17
CLUP02_17424	6.465	4.0175	8.0375	8.965	16.62	17.6175	-	-	-	-	-	-	-	-	-	-	-	-	1.53644842722514	1.46697272210111E-54	1.12521643958964E-53
CLUP02_17426	10.5375	8.435	10.12	18.7175	23.635	20.085	-	-	-	-	-	-	1.40506928405437	2.29089488124091E-06	0.0000144121222752693	1.28958590953933	1.39295429928795E-14	5.43928915653128E-14	1.02912565632561	2.20109046765322E-11	5.60715746869323E-11
CLUP02_17450	32.5375	1170.955	1540.1775	764.9675	228.3425	68.3975	5.73400967847791	1.80483460370888E-286	1.29135915895371E-284	6.12736546553624	2.32241497794173E-183	8.25679640841917E-182	4.8374298618308	2.01650756813321E-59	2.98230856129175E-58	2.91331121067192	9.91276421018122E-30	6.46004127075662E-29	-	-	-
CLUP02_17458	221.7025	161.7075	118.2525	55.485	18.33	5.27	-	-	-	-	-	-	-1.71494439274176	7.28839860433549E-06	0.0000429658742898938	-3.59515240720998	6.19118803344603E-32	4.3114807640857E-31	-5.35916363581943	1.30725786752397E-31	6.47139001086333E-31
CLUP02_17482	4.1325	9750.2825	11,853.3375	5701.8075	1680.0525	361.6875	11.8078992235636	0	0	12.0596550893582	0	0	10.7523271670239	0	0	8.7842513438755	4.72510522118028E-242	1.30210399595097E-240	6.54217389775815	3.95987274932431E-135	6.00867647614862E-134
CLUP02_17492	91.0125	75.915	46.975	52.21	36.0475	66.5825	-	-	-	-	-	-	-	-	-	-1.20794255026958	1.95022758541351E-09	5.53233678273922E-09	-	-	-
CLUP02_17501	8.29	8.01	15.5375	44.56	43.39	56.175	-	-	-	-	-	-	3.12329240984161	2.33611008592493E-33	2.89608941534517E-32	2.52046975768779	1.56731189101303E-46	1.45353107584814E-45	2.86323359350229	1.10832882458517E-77	1.12117901385572E-76
CLUP02_17506	111.5975	74.7225	104.74	120.0875	161.3125	216.2725	-	-	-	-	-	-	-	-	-	-	-	-	1.04935702570711	3.46000053612431E-26	1.52531392055669E-25
CLUP02_17515	59.9775	49.7175	32.18	17.055	9.6975	7.065	-	-	-	-	-	-	-1.8775339005094	0.000159648965591547	0.000697326828982769	-2.42100382123919	9.521940141202E-21	4.87210146747445E-20	-2.98279512028132	4.90608679755218E-52	3.57956298051368E-51
CLUP02_17554	99.48	66.805	49.2625	38.13	16.8475	10.9625	-	-	-	-	-	-	-1.69483184970318	0.000045906541911885	0.000228313951809552	-2.38156117979467	1.09536192791314E-17	4.97165449163401E-17	-3.1183395831013	6.13741429759287E-41	3.75782033308757E-40
CLUP02_17612	10.075	100.7675	160.8025	63.025	32.7975	14.4775	3.84975986784888	1.78032389214013E-60	5.30759060344277E-59	4.53952253222255	6.31614167685905E-112	1.61002026517671E-110	-	-	-	-	-	-	-	-	-
CLUP02_17613	15.6325	15.1325	16.8325	20.91	21.8275	26.0175	-	-	-	-	-	-	1.09102208939176	0.000115509760061426	0.000517950679424371	-	-	-	-	-	-
CLUP02_17680	41.605	33.105	41.2525	52.6	82.1625	86.165	-	-	-	-	-	-	-	-	-	1.12110345365382	0.0000274424287237127	0.0000532559808934021	1.15018110096771	1.30465081006372E-08	2.74291043802552E-08
CLUP02_17683	51.765	47.125	35.29	73.3375	98.3775	104.76	-	-	-	-	-	-	1.03417579220982	3.27025495474686E-08	2.45051104609031E-07	1.06521127757598	0.0000099397230606441	0.0000200561985188101	1.1155934040892	1.84824108518338E-10	4.43832205547477E-10
CLUP02_17697	216.905	119.7925	131.425	86.7325	118.97	117.78	-	-	-	-	-	-	-1.25541631047032	0.000114958137366411	0.000516851785599385	-	-	-	-	-	-
CLUP02_17807	684.65	362.16	329.995	286.585	175.865	141.435	-	-	-	-	-	-	-	-	-	-1.85042396583187	7.84274307991667E-15	3.09379374256835E-14	-2.17236816712434	3.19160448265744E-34	1.70909399096691E-33
CLUP02_17815	0.545	2.8925	5.5075	25.05	32	129.505	-	-	-	-	-	-	-	-	-	-	-	-	7.98140530628828	2.77715527014905E-111	3.61202679235535E-110
CLUP02_17826	69.0975	37.025	28.6925	18.8375	7.7075	6.495	-	-	-	-	-	-	-1.90698248028315	0.00016929531281644	0.000737550122502629	-3.02029515270476	5.44497785477553E-19	2.64568319442368E-18	-3.37941627697346	5.68164150071475E-48	3.88802526225382E-47
CLUP02_17828	152.77	91.18	94.68	47.945	15.75	3.55	-	-	-	-	-	-	-	-	-	-3.24725009278936	6.00079211572307E-10	1.7726689113675E-09	-5.38271970951027	7.63997854558972E-38	4.37106969247674E-37
CLUP02_17860	6.1525	2.9075	5.9775	11.7875	9.2025	24.305	-	-	-	-	-	-	-	-	-	-	-	-	2.08289315254989	1.44630881924111E-63	1.2671843797033E-62
CLUP02_17879	21.445	14.785	17.7925	35.345	45.04	44.7575	-	-	-	-	-	-	-	-	-	1.21599510297961	7.38416627106795E-12	2.49895732226142E-11	1.15912240395822	4.99167206556328E-08	1.00408850194904E-07
CLUP02_17891	1.71	0	14.52	26.345	43.45	62.2425	-	-	-	-	-	-	-	-	-	4.80608081002062	2.40142823350135E-86	3.12996963677304E-85	5.2882453274194	1.85181908848E-87	2.0196401933735E-86
CLUP02_17905	21.3075	29.1025	21.4475	44.8775	20.9825	73.04	-	-	-	-	-	-	-	-	-	-	-	-	1.86766477520876	1.06598036434448E-08	2.25470998276498E-08
CLUP02_17911	0.1925	1.645	2.6025	39.0325	100.2925	149.005	-	-	-	-	-	-	-	-	-	9.15707265466038	1.09925176099446E-234	2.79007453547146E-233	9.6805519013715	0	0
CLUP02_17938	126.5325	73.1675	63.9725	47.6175	12.915	11.8575	-	-	-	-	-	-	-	-	-	-3.22373567062771	9.39041976139764E-10	2.71983779575616E-09	-3.32901113306678	5.28009332181773E-25	2.23717785191519E-24
CLUP02_17982	7.3825	9.5325	23.315	75.8225	103.53	90.035	-	-	-	-	-	-	-	-	-	3.95069137115689	2.17686159963862E-122	3.35933282056233E-121	3.70173276681221	1.52729290088445E-90	1.70114432683619E-89
CLUP02_17983	13.0225	10.5725	18.6025	79.99	120.64	117.19	-	-	-	-	-	-	-	-	-	3.35613231741048	1.12451971113026E-38	8.8178801738629E-38	3.26622957523869	4.45876026254495E-106	5.59080478429289E-105
CLUP02_17990	26.675	33.5825	31.625	27.435	45.69	97.1375	-	-	-	-	-	-	-	-	-	-	-	-	1.95558568776416	9.96342610916155E-18	3.38691790139355E-17
CLUP02_18004	23.0275	16.295	26.6375	29.935	32.065	65.7025	-	-	-	-	-	-	-	-	-	-	-	-	1.61672357467231	2.82328221558498E-13	7.73815832386773E-13
CLUP02_18020	51.0725	300.255	401.2675	164.29	60.2875	20.0275	3.1560726481448	8.67665901807782E-11	2.00262887981764E-09	3.53213138614501	1.23962442498915E-13	1.78163042357484E-12	1.99234367080755	0.0000282503627022112	0.00014601053636492	-	-	-	-	-	-
CLUP02_18065	12.67	13.73	18.285	13.4475	10.8625	30.0625	-	-	-	-	-	-	-	-	-	-	-	-	1.34796385831864	9.61354619195358E-12	2.47915834063434E-11
CLUP02_18124	375.8475	220.4675	211.1	97.875	43.9075	23.8825	-	-	-	-	-	-	-1.96820340653678	8.12571911827841E-07	5.39368599740843E-06	-2.98104008953083	8.2442221805385E-31	5.5800366969329E-30	-3.90224856784073	3.21862803562681E-69	2.96907802052975E-68
CLUP02_18128	8.555	8.025	51.1525	59.0475	112.5625	65.215	-	-	-	-	-	-	-	-	-	3.85615282168649	3.98575427705379E-162	7.84542857187425E-161	3.02157557093192	4.95960455053047E-83	5.1927059644054E-82
CLUP02_18129	0.6625	4.2375	37.0125	77.6825	127.8175	136.6325	-	-	-	-	-	-	7.49785969723778	1.4995920067273E-208	5.61847138520495E-207	7.72787473662532	2.68376206839033E-263	8.08902660925772E-262	7.78096140567739	0	0
CLUP02_18130	0.395	3.6525	47.3325	170.0175	239.7125	229.6025	-	-	-	-	-	-	-	-	-	9.38031959835604	9.64125105362501E-222	2.29604608425218E-220	9.27109359220765	2.08461575821276E-276	6.14814844746129E-275
CLUP02_18148	64.095	46.0125	31.92	24.4275	9.0875	7.735	-	-	-	-	-	-	-	-	-	-2.66274243789623	2.28659554912107E-19	1.12235186113347E-18	-2.94308438590398	3.04911505554808E-54	2.32176251866097E-53
CLUP02_18150	3.75	9.3675	10.715	17.3675	24.7725	202.4925	-	-	-	-	-	-	-	-	-	-	-	-	5.85574535516544	2.03726733818217E-97	2.38326134421982E-96
CLUP02_18162	122.8525	121.8975	121.0525	149.3625	234.36	167.19	-	-	-	-	-	-	-	-	-	1.05616847092058	9.30388746927847E-14	3.4647102178066E-13	-	-	-
CLUP02_18178	1967.275	1250.87	976.9275	1021.2025	1054.7375	878.45	-	-	-	-	-	-	-	-	-	-	-	-	-1.07124626174187	6.97521211040659E-11	1.72445031395412E-10
CLUP02_18205	316.105	209.32	204.2225	169.185	137.9375	112.83	-	-	-	-	-	-	-	-	-	-1.05686635275721	3.54898844742874E-21	1.8353883954665E-20	-1.38712536821127	6.15345829722334E-52	4.44322126702954E-51
CLUP02_18209	16.2375	15.07	19.255	17.9725	24.5825	34.7825	-	-	-	-	-	-	-	-	-	-	-	-	1.20077982115879	1.30128799857932E-27	5.96257564338094E-27
CLUP02_18287	65.96	56.8875	62.7725	81.935	128.295	108.965	-	-	-	-	-	-	-	-	-	1.08578970609947	8.71457083129232E-11	2.7423176400592E-10	-	-	-
CLUP02_18288	121.0425	124.81	234.995	499.4225	601.2525	465.39	-	-	-	1.49634408315735	5.90831615707687E-10	8.06276275576854E-09	2.61382855539113	1.49440489502599E-39	1.96841144766704E-38	2.4400803399674	1.17222095797097E-65	1.3379965845716E-64	2.03850151537624	5.25247378479486E-32	2.62498331870177E-31
CLUP02_18297	9.67	21.38	220.6675	181.3875	116.38	169.7925	-	-	-	5.07976149372222	2.40805673990887E-31	4.01640080940357E-30	4.68243884210283	8.23127101258406E-29	9.63744647723383E-28	3.73154794363508	1.78099713100454E-13	6.55638065974764E-13	4.24386052853015	3.94432797887877E-18	1.36745410393579E-17
